# Supplementary material for: i5hmCVec: Identifying 5-Hydroxymethylcytosine Sites of Drosophila RNA Using Sequence Feature Embeddings
Source: Front Genet. 2022 May 3;13:896925. doi: 10.3389/fgene.2022.896925 (PMC9110757; doi:10.3389/fgene.2022.896925)
Supplement: Supplementary file 5 [file Table1.XLSX]

## Sheet: svm-3
Table S1. The results of tuning parameters on 3-mer embedding of SVM
c	gamma	acc	sn	sp	auc	ap	mcc
2-5	2-15	0.633219	0.688456	0.577982	0.479047	0.471492	0.268078
2-5	2-14	0.63341	0.688456	0.578364	0.467823	0.467627	0.268451
2-5	2-13	0.633792	0.688456	0.579128	0.479055	0.471492	0.269198
2-5	2-12	0.63341	0.687691	0.579128	0.47296	0.467698	0.268406
2-5	2-11	0.63341	0.687309	0.579511	0.48951	0.474262	0.268383
2-5	2-10	0.63341	0.686544	0.580275	0.489507	0.474251	0.268339
2-5	2-9	0.634174	0.685015	0.583333	0.51133	0.553133	0.269747			·
2-5	2-8	0.647745	0.69763	0.597859	0.635622	0.624812	0.296971
2-5	2-7	0.726109	0.761468	0.690749	0.780092	0.780819	0.453352
2-5	2-6	0.744457	0.751911	0.737003	0.800856	0.808591	0.488969
2-5	2-5	0.768349	0.772936	0.763761	0.822768	0.832513	0.53672
2-4	2-15	0.633219	0.688456	0.577982	0.455238	0.4578	0.268078
2-4	2-14	0.63341	0.688456	0.578364	0.479055	0.471493	0.268451
2-4	2-13	0.633792	0.688456	0.579128	0.489513	0.474273	0.269198
2-4	2-12	0.63341	0.687691	0.579128	0.5	0.5	0.268406
2-4	2-11	0.63341	0.687309	0.579511	0.520952	0.556016	0.268383
2-4	2-10	0.63341	0.686544	0.580275	0.50978	0.5531	0.268339
2-4	2-9	0.648891	0.705275	0.592508	0.62359	0.612729	0.299695
2-4	2-8	0.726109	0.764144	0.688073	0.779875	0.78451	0.453531
2-4	2-7	0.745222	0.755352	0.735092	0.801669	0.809873	0.490544
2-4	2-6	0.771598	0.779052	0.764144	0.824167	0.834646	0.543256
2-4	2-5	0.792622	0.791284	0.79396	0.838667	0.849673	0.585247
2-3	2-15	0.633219	0.688456	0.577982	0.467747	0.467653	0.268078
2-3	2-14	0.63341	0.688456	0.578364	0.467743	0.463296	0.268451
2-3	2-13	0.633792	0.688456	0.579128	0.489513	0.474273	0.269198
2-3	2-12	0.63341	0.687691	0.579128	0.53581	0.518897	0.268406
2-3	2-11	0.63341	0.687309	0.579511	0.573665	0.616282	0.268383
2-3	2-10	0.650229	0.710627	0.589832	0.65349	0.643344	0.302675
2-3	2-9	0.726873	0.765291	0.688456	0.780192	0.785269	0.455092
2-3	2-8	0.745222	0.756116	0.734327	0.801739	0.810161	0.49056
2-3	2-7	0.772936	0.781346	0.764526	0.824885	0.835846	0.545949
2-3	2-6	0.794534	0.79396	0.795107	0.839049	0.850654	0.589068
2-3	2-5	0.80581	0.795489	0.816131	0.846707	0.857441	0.611751
2-2	2-15	0.633219	0.688456	0.577982	0.478244	0.471236	0.268078
2-2	2-14	0.63341	0.688456	0.578364	0.454082	0.456159	0.268451
2-2	2-13	0.633792	0.688456	0.579128	0.489465	0.497148	0.269198
2-2	2-12	0.63341	0.687691	0.579128	0.565632	0.561809	0.268406
2-2	2-11	0.650994	0.713303	0.588685	0.724025	0.716934	0.30436
2-2	2-10	0.725917	0.764526	0.687309	0.775422	0.776162	0.453188
2-2	2-9	0.745986	0.758792	0.73318	0.801868	0.810403	0.492134
2-2	2-8	0.773127	0.782492	0.763761	0.8252	0.836402	0.54635
2-2	2-7	0.794343	0.793196	0.795489	0.839272	0.851225	0.588687
2-2	2-6	0.804855	0.797018	0.812691	0.846317	0.857605	0.609784
2-2	2-5	0.809442	0.794343	0.824541	0.851989	0.861863	0.619166
2-1	2-15	0.633219	0.688456	0.577982	0.489514	0.474274	0.268078
2-1	2-14	0.63341	0.688456	0.578364	0.489618	0.497243	0.268451
2-1	2-13	0.633792	0.688456	0.579128	0.595908	0.590155	0.269198
2-1	2-12	0.65195	0.715214	0.588685	0.671074	0.650181	0.306361
2-1	2-11	0.725535	0.764526	0.686544	0.776569	0.775875	0.452448
2-1	2-10	0.745795	0.758792	0.732798	0.801873	0.81059	0.491756
2-1	2-9	0.773318	0.782875	0.763761	0.825331	0.836615	0.546736
2-1	2-8	0.795298	0.795107	0.795489	0.839195	0.851304	0.590596
2-1	2-7	0.804855	0.797783	0.811927	0.845915	0.857559	0.60977
2-1	2-6	0.807339	0.795107	0.819572	0.850927	0.861558	0.614863
2-1	2-5	0.812691	0.79396	0.831422	0.857399	0.864829	0.625822
20	2-15	0.633219	0.688456	0.577982	0.489514	0.474274	0.268078
20	2-14	0.63341	0.688456	0.578364	0.546817	0.561459	0.268451
20	2-13	0.652523	0.716361	0.588685	0.650707	0.646807	0.307563
20	2-12	0.725726	0.764144	0.687309	0.775934	0.777091	0.452791
20	2-11	0.745222	0.757263	0.73318	0.801997	0.810616	0.490586
20	2-10	0.773127	0.782875	0.763379	0.825404	0.836788	0.546358
20	2-9	0.795298	0.795872	0.794725	0.839108	0.851305	0.590597
20	2-8	0.805619	0.799694	0.811544	0.845614	0.857516	0.611281
20	2-7	0.807148	0.795489	0.818807	0.85008	0.861174	0.614464
20	2-6	0.812691	0.796636	0.828746	0.854974	0.864019	0.625705
20	2-5	0.813647	0.788991	0.838303	0.865726	0.868348	0.628058
21	2-15	0.633219	0.688456	0.577982	0.574655	0.594853	0.268078
21	2-14	0.652141	0.716361	0.58792	0.691317	0.705524	0.306823
21	2-13	0.725726	0.764144	0.687309	0.779964	0.78465	0.452791
21	2-12	0.745795	0.758028	0.733563	0.802092	0.810706	0.491737
21	2-11	0.773318	0.783257	0.763379	0.82543	0.836849	0.546744
21	2-10	0.795298	0.796254	0.794343	0.839059	0.85126	0.590597
21	2-9	0.805237	0.800459	0.810015	0.845416	0.857449	0.610502
21	2-8	0.807913	0.796636	0.81919	0.849489	0.860861	0.615982
21	2-7	0.812118	0.798547	0.825688	0.853689	0.863505	0.624466
21	2-6	0.813647	0.793196	0.834098	0.860764	0.866441	0.627819
21	2-5	0.812309	0.785933	0.838685	0.877458	0.873648	0.625489
22	2-15	0.65195	0.716361	0.587538	0.661925	0.66329	0.306453
22	2-14	0.725917	0.764144	0.687691	0.780141	0.78409	0.453161
22	2-13	0.746177	0.75841	0.733945	0.802023	0.810657	0.492502
22	2-12	0.773127	0.782875	0.763379	0.825434	0.83688	0.546358
22	2-11	0.794725	0.795872	0.793578	0.839043	0.851298	0.589451
22	2-10	0.804664	0.799694	0.809633	0.845281	0.857373	0.609357
22	2-9	0.807913	0.799694	0.816131	0.849112	0.860701	0.615909
22	2-8	0.8125	0.801988	0.823012	0.852711	0.863129	0.625138
22	2-7	0.813073	0.794725	0.831422	0.858067	0.865649	0.626569
22	2-6	0.812882	0.792049	0.833716	0.868491	0.869509	0.626308
22	2-5	0.817469	0.791284	0.843654	0.887631	0.879105	0.635811
23	2-15	0.725917	0.764144	0.687691	0.77881	0.778741	0.453161
23	2-14	0.745795	0.757645	0.733945	0.80198	0.810692	0.491728
23	2-13	0.773127	0.782875	0.763379	0.825471	0.836934	0.546358
23	2-12	0.794534	0.795489	0.793578	0.839021	0.851273	0.589068
23	2-11	0.804472	0.799694	0.809251	0.845233	0.857375	0.608973
23	2-10	0.808869	0.801606	0.816131	0.848899	0.860557	0.617802
23	2-9	0.811353	0.802752	0.819954	0.851872	0.862541	0.622799
23	2-8	0.811735	0.794343	0.829128	0.85609	0.864815	0.623849
23	2-7	0.812882	0.796636	0.829128	0.863357	0.867376	0.626095
23	2-6	0.813838	0.790138	0.837538	0.879373	0.874463	0.628382
23	2-5	0.823586	0.799312	0.847859	0.893791	0.88363	0.647935
24	2-15	0.745795	0.757645	0.733945	0.802026	0.810626	0.491728
24	2-14	0.773127	0.782875	0.763379	0.825447	0.836866	0.546358
24	2-13	0.794534	0.795489	0.793578	0.839034	0.851304	0.589068
24	2-12	0.804472	0.799694	0.809251	0.84521	0.857347	0.608973
24	2-11	0.808677	0.801988	0.815367	0.848755	0.860506	0.61741
24	2-10	0.811927	0.804664	0.81919	0.851441	0.862262	0.623919
24	2-9	0.812882	0.79893	0.826835	0.854818	0.864257	0.626008
24	2-8	0.813265	0.798165	0.828364	0.860303	0.866364	0.626815
24	2-7	0.813073	0.794343	0.831804	0.870261	0.869974	0.626587
24	2-6	0.820145	0.794725	0.845566	0.887571	0.878948	0.64112
24	2-5	0.825115	0.801988	0.848242	0.897892	0.887361	0.650926
25	2-15	0.773127	0.782875	0.763379	0.825447	0.836923	0.546358
25	2-14	0.794534	0.795489	0.793578	0.839023	0.851279	0.589068
25	2-13	0.804281	0.799694	0.808869	0.845208	0.85741	0.608588
25	2-12	0.808869	0.80237	0.815367	0.848702	0.860463	0.617789
25	2-11	0.811544	0.805046	0.818043	0.851233	0.862165	0.623141
25	2-10	0.813647	0.80237	0.824924	0.854061	0.863921	0.627453
25	2-9	0.813838	0.800841	0.826835	0.858135	0.865578	0.627888
25	2-8	0.81078	0.795872	0.825688	0.865239	0.867981	0.621836
25	2-7	0.815558	0.792813	0.838303	0.880432	0.874809	0.63177
25	2-6	0.82263	0.797401	0.847859	0.893044	0.883163	0.646083
25	2-5	0.828364	0.808869	0.847859	0.900646	0.890279	0.657228
26	2-15	0.794534	0.795489	0.793578	0.839004	0.851256	0.589068
26	2-14	0.80409	0.799694	0.808486	0.845208	0.857412	0.608204
26	2-13	0.80906	0.80237	0.815749	0.848678	0.860453	0.618175
26	2-12	0.811544	0.805428	0.817661	0.851103	0.86213	0.623135
26	2-11	0.813647	0.802752	0.824541	0.853719	0.863867	0.627443
26	2-10	0.814029	0.80237	0.825688	0.856771	0.865096	0.628229
26	2-9	0.813265	0.800076	0.826453	0.861874	0.866769	0.626747
26	2-8	0.811353	0.792431	0.830275	0.871092	0.870122	0.623153
26	2-7	0.819954	0.79396	0.845948	0.887251	0.878879	0.640775
26	2-6	0.824924	0.800076	0.849771	0.897023	0.886736	0.650651
26	2-5	0.831422	0.818425	0.844419	0.902663	0.892026	0.663068
27	2-15	0.80409	0.799694	0.808486	0.845187	0.857351	0.608204
27	2-14	0.808869	0.801988	0.815749	0.848656	0.860457	0.617796
27	2-13	0.811353	0.805428	0.817278	0.851036	0.86209	0.62275
27	2-12	0.813073	0.80237	0.823777	0.853408	0.863639	0.62629
27	2-11	0.814029	0.803517	0.824541	0.855828	0.864503	0.628197
27	2-10	0.813838	0.802752	0.824924	0.859488	0.865813	0.62783
27	2-9	0.810206	0.795107	0.825306	0.865798	0.867597	0.620696
27	2-8	0.81594	0.79396	0.83792	0.880652	0.874949	0.632492
27	2-7	0.821101	0.795872	0.84633	0.892302	0.882509	0.643021
27	2-6	0.827791	0.806957	0.848624	0.899514	0.889292	0.656151
27	2-5	0.836009	0.822248	0.849771	0.904306	0.892915	0.672273
28	2-15	0.808677	0.801606	0.815749	0.848643	0.860452	0.617416
28	2-14	0.810971	0.804664	0.817278	0.850987	0.862009	0.621991
28	2-13	0.813647	0.803517	0.823777	0.853234	0.863439	0.627422
28	2-12	0.81422	0.803899	0.824541	0.855428	0.864268	0.628574
28	2-11	0.813073	0.80237	0.823777	0.857952	0.865047	0.62629
28	2-10	0.8125	0.799312	0.825688	0.862569	0.866698	0.625218
28	2-9	0.811162	0.79396	0.828364	0.871802	0.870192	0.622693
28	2-8	0.817852	0.792813	0.84289	0.886649	0.878624	0.636502
28	2-7	0.823586	0.797783	0.849388	0.896101	0.88606	0.648035
28	2-6	0.830275	0.814602	0.845948	0.901972	0.891661	0.660875
28	2-5	0.837156	0.826835	0.847477	0.905558	0.893223	0.674456
29	2-15	0.811353	0.805046	0.817661	0.850957	0.86199	0.622756
29	2-14	0.813838	0.803899	0.823777	0.853181	0.863439	0.6278
29	2-13	0.813456	0.803517	0.823394	0.855122	0.864227	0.627035
29	2-12	0.813073	0.80237	0.823777	0.857097	0.864702	0.62629
29	2-11	0.810589	0.800459	0.820719	0.860519	0.865855	0.621305
29	2-10	0.811544	0.796636	0.826453	0.866124	0.867203	0.623366
29	2-9	0.813647	0.791284	0.836009	0.880223	0.874461	0.627922
29	2-8	0.82091	0.794725	0.847095	0.891915	0.882486	0.642702
29	2-7	0.825688	0.80237	0.849006	0.898634	0.888568	0.652086
29	2-6	0.833333	0.81919	0.847477	0.903931	0.893164	0.666934
29	2-5	0.835818	0.827217	0.844419	0.906612	0.892845	0.671735
210	2-15	0.813647	0.803899	0.823394	0.853125	0.863387	0.627413
210	2-14	0.813647	0.803135	0.824159	0.854986	0.864086	0.627432
210	2-13	0.812882	0.801606	0.824159	0.85656	0.86443	0.625924
210	2-12	0.810015	0.801606	0.818425	0.858874	0.865102	0.620118
210	2-11	0.811162	0.797401	0.824924	0.862856	0.866062	0.62256
210	2-10	0.810971	0.793578	0.828364	0.871912	0.869947	0.622319
210	2-9	0.817278	0.793578	0.840979	0.886427	0.878439	0.635271
210	2-8	0.824732	0.799694	0.849771	0.895886	0.88591	0.650281
210	2-7	0.828364	0.809633	0.847095	0.901486	0.891212	0.657189
210	2-6	0.837538	0.82607	0.849006	0.905191	0.893384	0.675254
210	2-5	0.833907	0.830275	0.837538	0.905927	0.892534	0.667831
211	2-15	0.813456	0.803135	0.823777	0.854975	0.8642	0.627045
211	2-14	0.811735	0.801223	0.822248	0.856296	0.864273	0.623609
211	2-13	0.809442	0.801606	0.817278	0.857955	0.86468	0.61896
211	2-12	0.808104	0.798165	0.818043	0.860422	0.865182	0.61633
211	2-11	0.810206	0.795489	0.824924	0.866089	0.866547	0.620682
211	2-10	0.813456	0.791667	0.835245	0.880075	0.874467	0.627507
211	2-9	0.821674	0.796254	0.847095	0.891707	0.882308	0.644182
211	2-8	0.825879	0.802752	0.849006	0.898387	0.888347	0.652457
211	2-7	0.833142	0.817278	0.849006	0.903469	0.892704	0.66662
211	2-6	0.835436	0.824924	0.845948	0.905951	0.893006	0.67102
211	2-5	0.831231	0.825688	0.836774	0.903417	0.890243	0.662502
212	2-15	0.811353	0.800459	0.822248	0.856149	0.864207	0.622854
212	2-14	0.810398	0.803517	0.817278	0.857425	0.864274	0.620854
212	2-13	0.808486	0.799694	0.817278	0.858889	0.864502	0.617068
212	2-12	0.809442	0.798547	0.820336	0.862777	0.86562	0.619031
212	2-11	0.809633	0.791284	0.827982	0.871815	0.86971	0.619683
212	2-10	0.815176	0.791284	0.839067	0.88628	0.878273	0.631073
212	2-9	0.824541	0.800076	0.849006	0.895667	0.885736	0.649861
212	2-8	0.828364	0.808869	0.847859	0.900999	0.890483	0.657228
212	2-7	0.837729	0.824159	0.8513	0.904591	0.893302	0.675708
212	2-6	0.836009	0.829511	0.842508	0.90545	0.891832	0.672075
212	2-5	0.82607	0.821101	0.83104	0.898639	0.884993	0.652173
213	2-15	0.809824	0.80237	0.817278	0.85705	0.864201	0.619717
213	2-14	0.807913	0.799312	0.816514	0.857961	0.86375	0.615917
213	2-13	0.807531	0.798547	0.816514	0.8603	0.864362	0.61516
213	2-12	0.810015	0.795872	0.824159	0.866217	0.866481	0.620279
213	2-11	0.812118	0.790902	0.833333	0.8798	0.874153	0.624798
213	2-10	0.823012	0.799694	0.84633	0.891549	0.882465	0.646728
213	2-9	0.825688	0.801988	0.849388	0.897868	0.88782	0.652109
213	2-8	0.832569	0.818043	0.847095	0.902748	0.892065	0.665418
213	2-7	0.836391	0.825306	0.847477	0.905074	0.892934	0.672948
213	2-6	0.829893	0.823012	0.836774	0.902607	0.889657	0.659848
213	2-5	0.823586	0.818425	0.828746	0.893119	0.877944	0.647206
214	2-15	0.808104	0.800459	0.815749	0.857411	0.863509	0.61628
214	2-14	0.807913	0.800076	0.815749	0.858718	0.863771	0.615901
214	2-13	0.808104	0.799312	0.816896	0.862938	0.865291	0.616303
214	2-12	0.809251	0.791284	0.827217	0.871984	0.869601	0.618901
214	2-11	0.816131	0.792813	0.83945	0.886297	0.878356	0.632952
214	2-10	0.823777	0.800459	0.847095	0.895103	0.885297	0.648259
214	2-9	0.828555	0.808869	0.848242	0.90014	0.889489	0.65762
214	2-8	0.836009	0.82263	0.849388	0.903716	0.892748	0.672259
214	2-7	0.836391	0.827982	0.844801	0.904844	0.89221	0.672878
214	2-6	0.824924	0.817278	0.832569	0.897714	0.884607	0.649923
214	2-5	0.814029	0.810398	0.817661	0.884689	0.868972	0.628075
215	2-15	0.808295	0.800076	0.816514	0.85783	0.863247	0.616674
215	2-14	0.808295	0.79893	0.817661	0.860307	0.864292	0.616698
215	2-13	0.807913	0.795107	0.820719	0.866215	0.866361	0.616028
215	2-12	0.813456	0.793578	0.833333	0.880003	0.874467	0.627407
215	2-11	0.823777	0.801223	0.84633	0.891373	0.882139	0.648213
215	2-10	0.825688	0.80237	0.849006	0.897402	0.887438	0.652086
215	2-9	0.830849	0.815367	0.84633	0.901843	0.891166	0.662015
215	2-8	0.8362	0.823394	0.849006	0.904448	0.892737	0.672621
215	2-7	0.831613	0.826453	0.836774	0.901552	0.889376	0.663262
215	2-6	0.820528	0.814602	0.826453	0.892288	0.877992	0.6411
215	2-5	0.806766	0.801606	0.811927	0.873006	0.857152	0.613565

## Sheet: svm-4
Table S2. The results of tuning parameters on 4-mer embedding of SVM
c	gamma	acc	sn	sp	auc	ap	mcc
2-5	2-15	0.634748	0.690367	0.579128	0.478982	0.471242	0.271178
2-5	2-14	0.634939	0.690367	0.579511	0.478982	0.471241	0.271551
2-5	2-13	0.634939	0.690367	0.579511	0.478985	0.471222	0.271551
2-5	2-12	0.634557	0.689602	0.579511	0.478984	0.47122	0.270759
2-5	2-11	0.634174	0.688838	0.579511	0.466758	0.49432	0.269967
2-5	2-10	0.63513	0.688838	0.581422	0.491171	0.500375	0.271833
2-5	2-9	0.63513	0.686927	0.583333	0.541219	0.570032	0.271722
2-5	2-8	0.639144	0.687691	0.590596	0.630586	0.659158	0.279609
2-5	2-7	0.72305	0.783639	0.662462	0.777926	0.775338	0.449413
2-5	2-6	0.742164	0.75344	0.730887	0.798265	0.806575	0.48445
2-5	2-5	0.765482	0.775229	0.755734	0.820455	0.830868	0.531064
2-4	2-15	0.634748	0.690367	0.579128	0.489508	0.497213	0.271178
2-4	2-14	0.634939	0.690367	0.579511	0.478986	0.471242	0.271551
2-4	2-13	0.634939	0.690367	0.579511	0.478985	0.471222	0.271551
2-4	2-12	0.634557	0.689602	0.579511	0.478984	0.47122	0.270759
2-4	2-11	0.634174	0.688838	0.579511	0.473293	0.467736	0.269967
2-4	2-10	0.63513	0.688838	0.581422	0.528365	0.557227	0.271833
2-4	2-9	0.639526	0.692278	0.586774	0.665289	0.652151	0.280618
2-4	2-8	0.719419	0.782875	0.655963	0.775033	0.778182	0.442415
2-4	2-7	0.743693	0.756498	0.730887	0.799118	0.80787	0.487545
2-4	2-6	0.767202	0.777905	0.756498	0.821748	0.832861	0.534526
2-4	2-5	0.789946	0.791667	0.788226	0.83812	0.849896	0.579896
2-3	2-15	0.634748	0.690367	0.579128	0.478986	0.471243	0.271178
2-3	2-14	0.634939	0.690367	0.579511	0.479674	0.47125	0.271551
2-3	2-13	0.634939	0.690367	0.579511	0.465201	0.492147	0.271551
2-3	2-12	0.634557	0.689602	0.579511	0.500382	0.500086	0.270759
2-3	2-11	0.634174	0.688838	0.579511	0.510034	0.553511	0.269967
2-3	2-10	0.640291	0.695336	0.585245	0.644728	0.646385	0.282297
2-3	2-9	0.718654	0.780963	0.656346	0.778745	0.78412	0.440745
2-3	2-8	0.744075	0.757263	0.730887	0.79953	0.808483	0.48832
2-3	2-7	0.767966	0.779434	0.756498	0.822281	0.833827	0.536074
2-3	2-6	0.793387	0.79396	0.792813	0.838405	0.850683	0.586774
2-3	2-5	0.801606	0.794343	0.808869	0.847336	0.85872	0.603275
2-2	2-15	0.634748	0.690367	0.579128	0.477398	0.471242	0.271178
2-2	2-14	0.634939	0.690367	0.579511	0.489206	0.497214	0.271551
2-2	2-13	0.634939	0.690367	0.579511	0.48955	0.474032	0.271551
2-2	2-12	0.634557	0.689602	0.579511	0.54768	0.551351	0.270759
2-2	2-11	0.639526	0.695719	0.583333	0.621749	0.622733	0.280831
2-2	2-10	0.718846	0.780199	0.657492	0.772367	0.775719	0.441024
2-2	2-9	0.743884	0.756881	0.730887	0.799685	0.808769	0.487932
2-2	2-8	0.767584	0.779434	0.755734	0.822652	0.834386	0.535319
2-2	2-7	0.79052	0.791284	0.789755	0.838544	0.851201	0.58104
2-2	2-6	0.801797	0.795872	0.807722	0.847	0.858899	0.603636
2-2	2-5	0.807913	0.796636	0.81919	0.853815	0.864104	0.615982
2-1	2-15	0.634748	0.690367	0.579128	0.459588	0.491887	0.271178
2-1	2-14	0.634939	0.690367	0.579511	0.457298	0.481528	0.271551
2-1	2-13	0.634939	0.690367	0.579511	0.510489	0.55353	0.271551
2-1	2-12	0.640099	0.696865	0.583333	0.654153	0.630689	0.282022
2-1	2-11	0.719228	0.779817	0.658639	0.776423	0.776187	0.441711
2-1	2-10	0.745031	0.759174	0.730887	0.799757	0.80886	0.490257
2-1	2-9	0.768349	0.780963	0.755734	0.822745	0.834614	0.536868
2-1	2-8	0.791667	0.790902	0.792431	0.838613	0.851413	0.583334
2-1	2-7	0.802179	0.797783	0.806575	0.846759	0.858958	0.604381
2-1	2-6	0.806575	0.797401	0.815749	0.852859	0.863966	0.613253
2-1	2-5	0.812118	0.792813	0.831422	0.860498	0.868198	0.624701
20	2-15	0.634748	0.690367	0.579128	0.5	0.5	0.271178
20	2-14	0.634939	0.690367	0.579511	0.521014	0.556488	0.271551
20	2-13	0.640673	0.69763	0.583716	0.622573	0.623645	0.283189
20	2-12	0.719037	0.779434	0.658639	0.772986	0.777502	0.441305
20	2-11	0.744648	0.758792	0.730505	0.799807	0.808838	0.489493
20	2-10	0.768349	0.780963	0.755734	0.822772	0.834722	0.536868
20	2-9	0.792049	0.790138	0.79396	0.838691	0.851578	0.584102
20	2-8	0.800841	0.797783	0.803899	0.846482	0.858881	0.601693
20	2-7	0.807531	0.798547	0.816514	0.852389	0.86401	0.61516
20	2-6	0.813838	0.797401	0.830275	0.85833	0.867574	0.628015
20	2-5	0.814794	0.791667	0.83792	0.869646	0.872585	0.630262
21	2-15	0.634748	0.690367	0.579128	0.532671	0.563596	0.271178
21	2-14	0.640673	0.69763	0.583716	0.714124	0.712232	0.283189
21	2-13	0.719228	0.779434	0.659021	0.779486	0.785219	0.441669
21	2-12	0.744648	0.758792	0.730505	0.79977	0.808931	0.489493
21	2-11	0.768349	0.780963	0.755734	0.8228	0.834752	0.536868
21	2-10	0.792622	0.79052	0.794725	0.838686	0.851615	0.58525
21	2-9	0.801032	0.797783	0.804281	0.846387	0.85892	0.602077
21	2-8	0.809633	0.802752	0.816514	0.851876	0.863737	0.619325
21	2-7	0.813647	0.800076	0.827217	0.857237	0.867389	0.627525
21	2-6	0.813456	0.794725	0.832187	0.864996	0.870614	0.627352
21	2-5	0.816514	0.797018	0.836009	0.880468	0.877474	0.633509
22	2-15	0.640482	0.69763	0.583333	0.653007	0.63521	0.282817
22	2-14	0.719037	0.779434	0.658639	0.78061	0.786781	0.441305
22	2-13	0.744457	0.75841	0.730505	0.799781	0.808989	0.489105
22	2-12	0.768349	0.780963	0.755734	0.822839	0.834806	0.536868
22	2-11	0.792813	0.790902	0.794725	0.83868	0.851648	0.585631
22	2-10	0.801223	0.797018	0.805428	0.846356	0.858928	0.602468
22	2-9	0.809633	0.803517	0.815749	0.851602	0.863664	0.619312
22	2-8	0.813647	0.801606	0.825688	0.856474	0.867164	0.627476
22	2-7	0.812691	0.797401	0.827982	0.86251	0.869999	0.625675
22	2-6	0.81422	0.796636	0.831804	0.872697	0.873913	0.628829
22	2-5	0.821101	0.79893	0.843272	0.891209	0.883052	0.642834
23	2-15	0.719228	0.779434	0.659021	0.777061	0.777726	0.441669
23	2-14	0.744648	0.758792	0.730505	0.799804	0.808998	0.489493
23	2-13	0.768157	0.780963	0.755352	0.82283	0.834788	0.536491
23	2-12	0.792813	0.790902	0.794725	0.838693	0.851678	0.585631
23	2-11	0.801223	0.797018	0.805428	0.846322	0.858941	0.602468
23	2-10	0.809251	0.803899	0.814602	0.851466	0.86359	0.618537
23	2-9	0.813838	0.803899	0.823777	0.855991	0.867022	0.6278
23	2-8	0.813073	0.801988	0.824159	0.861263	0.869714	0.626301
23	2-7	0.813456	0.79893	0.827982	0.868532	0.872302	0.627176
23	2-6	0.815558	0.793196	0.83792	0.883043	0.878449	0.631748
23	2-5	0.827026	0.807339	0.846713	0.897734	0.888013	0.65456
24	2-15	0.744648	0.758792	0.730505	0.799792	0.808938	0.489493
24	2-14	0.768157	0.780963	0.755352	0.822843	0.834791	0.536491
24	2-13	0.792813	0.790902	0.794725	0.838683	0.851674	0.585631
24	2-12	0.801414	0.797401	0.805428	0.846309	0.858959	0.602848
24	2-11	0.80906	0.803899	0.81422	0.851368	0.863527	0.618152
24	2-10	0.813838	0.805428	0.822248	0.855672	0.866877	0.627765
24	2-9	0.813647	0.803899	0.823394	0.860368	0.869482	0.627413
24	2-8	0.813838	0.803899	0.823777	0.866018	0.871459	0.6278
24	2-7	0.816323	0.800076	0.832569	0.875246	0.874906	0.632979
24	2-6	0.823777	0.80237	0.845183	0.892277	0.884049	0.648148
24	2-5	0.832187	0.813456	0.850917	0.902746	0.892446	0.66484
25	2-15	0.768157	0.780963	0.755352	0.822828	0.834781	0.536491
25	2-14	0.792813	0.790902	0.794725	0.838681	0.851648	0.585631
25	2-13	0.801414	0.797401	0.805428	0.8463	0.858955	0.602848
25	2-12	0.809251	0.804281	0.81422	0.851343	0.863527	0.618532
25	2-11	0.813838	0.80581	0.821865	0.855536	0.86679	0.627757
25	2-10	0.813838	0.804664	0.823012	0.85973	0.869145	0.627782
25	2-9	0.815558	0.807339	0.823777	0.864491	0.871011	0.631201
25	2-8	0.814602	0.800841	0.828364	0.870891	0.873202	0.629443
25	2-7	0.818043	0.798547	0.837538	0.884568	0.879348	0.63657
25	2-6	0.827791	0.809633	0.845948	0.898125	0.888593	0.656014
25	2-5	0.833907	0.821101	0.846713	0.906186	0.896114	0.668033
26	2-15	0.792813	0.790902	0.794725	0.838675	0.851652	0.585631
26	2-14	0.801414	0.797401	0.805428	0.846309	0.858936	0.602848
26	2-13	0.809251	0.804281	0.81422	0.851303	0.863474	0.618532
26	2-12	0.81422	0.806957	0.821483	0.855432	0.866704	0.628507
26	2-11	0.813265	0.805428	0.821101	0.859416	0.868988	0.626606
26	2-10	0.815367	0.805428	0.825306	0.86357	0.87075	0.630859
26	2-9	0.814029	0.802752	0.825306	0.868418	0.8723	0.628218
26	2-8	0.816705	0.801223	0.832187	0.877281	0.875608	0.633714
26	2-7	0.822248	0.803135	0.841361	0.892412	0.884508	0.644967
26	2-6	0.830466	0.813456	0.847477	0.902483	0.892088	0.661316
26	2-5	0.83792	0.828364	0.847477	0.908741	0.898383	0.675964
27	2-15	0.801223	0.797401	0.805046	0.846292	0.85896	0.602464
27	2-14	0.809251	0.804281	0.81422	0.851275	0.863444	0.618532
27	2-13	0.81422	0.806957	0.821483	0.855403	0.866724	0.628507
27	2-12	0.813647	0.806193	0.821101	0.859296	0.869	0.627363
27	2-11	0.815558	0.80581	0.825306	0.862992	0.870581	0.631236
27	2-10	0.814411	0.804664	0.824159	0.866827	0.871786	0.628942
27	2-9	0.814794	0.802752	0.826835	0.873073	0.874024	0.62977
27	2-8	0.818807	0.80237	0.835245	0.885826	0.880538	0.63796
27	2-7	0.828555	0.810398	0.846713	0.898475	0.888991	0.657544
27	2-6	0.83276	0.819572	0.845948	0.905838	0.895977	0.665751
27	2-5	0.83945	0.83104	0.847859	0.910506	0.899746	0.678995
28	2-15	0.809251	0.804281	0.81422	0.851274	0.863499	0.618532
28	2-14	0.81422	0.806957	0.821483	0.855356	0.866679	0.628507
28	2-13	0.813838	0.806575	0.821101	0.859234	0.868983	0.627742
28	2-12	0.815176	0.805428	0.824924	0.862566	0.870362	0.630472
28	2-11	0.814029	0.804664	0.823394	0.865708	0.871288	0.628168
28	2-10	0.813265	0.803135	0.823394	0.870512	0.873003	0.626658
28	2-9	0.816896	0.801988	0.831804	0.879294	0.876807	0.634074
28	2-8	0.819954	0.801606	0.838303	0.893052	0.885148	0.64034
28	2-7	0.831422	0.818807	0.844037	0.902467	0.892564	0.663055
28	2-6	0.838112	0.826835	0.849388	0.908344	0.898269	0.676395
28	2-5	0.839832	0.83104	0.848624	0.910422	0.899766	0.679769
29	2-15	0.814411	0.807339	0.821483	0.855341	0.866671	0.628886
29	2-14	0.813838	0.806575	0.821101	0.859186	0.869028	0.627742
29	2-13	0.814794	0.805428	0.824159	0.862316	0.870248	0.629698
29	2-12	0.813456	0.802752	0.824159	0.865098	0.871049	0.627055
29	2-11	0.8125	0.80237	0.82263	0.868625	0.872201	0.625128
29	2-10	0.814602	0.802752	0.826453	0.874847	0.874634	0.629382
29	2-9	0.819381	0.802752	0.836009	0.886746	0.881165	0.639115
29	2-8	0.826835	0.810398	0.843272	0.898337	0.889119	0.654023
29	2-7	0.833142	0.819572	0.846713	0.905599	0.896056	0.66653
29	2-6	0.840596	0.833333	0.847859	0.90953	0.899503	0.681265
29	2-5	0.840787	0.83448	0.847095	0.909353	0.898117	0.681629
210	2-15	0.814029	0.806957	0.821101	0.859152	0.868981	0.628121
210	2-14	0.814411	0.805046	0.823777	0.862218	0.870217	0.628933
210	2-13	0.813265	0.80237	0.824159	0.864795	0.870887	0.626678
210	2-12	0.813456	0.80237	0.824541	0.867456	0.871781	0.627065
210	2-11	0.811353	0.801988	0.820719	0.871991	0.873342	0.622816
210	2-10	0.818998	0.804281	0.833716	0.880862	0.87781	0.638273
210	2-9	0.82263	0.80581	0.83945	0.8938	0.88596	0.645625
210	2-8	0.833524	0.81919	0.847859	0.902278	0.892622	0.667323
210	2-7	0.836965	0.824924	0.849006	0.907548	0.897621	0.674125
210	2-6	0.842317	0.833333	0.8513	0.909448	0.899144	0.684744
210	2-5	0.834671	0.829128	0.840214	0.9062	0.895409	0.669384
211	2-15	0.814411	0.805428	0.823394	0.862183	0.870269	0.628924
211	2-14	0.813647	0.803135	0.824159	0.864606	0.870806	0.627432
211	2-13	0.811735	0.799312	0.824159	0.866815	0.871467	0.623663
211	2-12	0.810971	0.800076	0.821865	0.870124	0.872486	0.62209
211	2-11	0.815749	0.804281	0.827217	0.876359	0.875344	0.631665
211	2-10	0.820719	0.803517	0.83792	0.88729	0.881595	0.641817
211	2-9	0.826453	0.812309	0.840596	0.898347	0.889248	0.653167
211	2-8	0.833524	0.820336	0.846713	0.905071	0.895791	0.667281
211	2-7	0.840596	0.832569	0.848624	0.908852	0.898826	0.68128
211	2-6	0.838303	0.832187	0.844419	0.908801	0.898311	0.676656
211	2-5	0.833142	0.828746	0.837538	0.901721	0.891297	0.66631
212	2-15	0.813073	0.803135	0.823012	0.864523	0.870724	0.626271
212	2-14	0.811353	0.798547	0.824159	0.866553	0.871401	0.622911
212	2-13	0.808869	0.797018	0.820719	0.869021	0.872138	0.617911
212	2-12	0.8125	0.801223	0.823777	0.873744	0.873928	0.625159
212	2-11	0.819572	0.80581	0.833333	0.881721	0.878357	0.639386
212	2-10	0.824159	0.808869	0.83945	0.894018	0.886337	0.648621
212	2-9	0.83276	0.818043	0.847477	0.902049	0.892587	0.665808
212	2-8	0.835818	0.824924	0.846713	0.906681	0.897125	0.671796
212	2-7	0.839832	0.831804	0.847859	0.908638	0.898651	0.679751
212	2-6	0.835818	0.827982	0.843654	0.906043	0.895829	0.671719
212	2-5	0.826835	0.820719	0.832951	0.894617	0.883258	0.653719
213	2-15	0.810015	0.797783	0.822248	0.866349	0.871317	0.620216
213	2-14	0.806766	0.796254	0.817278	0.868428	0.871761	0.613668
213	2-13	0.811927	0.801223	0.82263	0.872056	0.873439	0.623996
213	2-12	0.816514	0.80581	0.827217	0.877753	0.876226	0.633173
213	2-11	0.81919	0.805046	0.833333	0.887676	0.881889	0.638635
213	2-10	0.827982	0.814985	0.840979	0.898062	0.889209	0.656185
213	2-9	0.833716	0.820719	0.846713	0.904772	0.895456	0.667657
213	2-8	0.840979	0.830657	0.8513	0.908278	0.898604	0.682103
213	2-7	0.837347	0.830275	0.844419	0.908236	0.898269	0.674762
213	2-6	0.833524	0.826835	0.840214	0.901187	0.891038	0.667109
213	2-5	0.816705	0.813456	0.819954	0.886217	0.873062	0.633423
214	2-15	0.807531	0.795107	0.819954	0.868019	0.871537	0.615251
214	2-14	0.811353	0.800076	0.82263	0.870936	0.872874	0.622865
214	2-13	0.812882	0.802752	0.823012	0.874891	0.874823	0.625893
214	2-12	0.817278	0.803517	0.83104	0.882271	0.878887	0.634797
214	2-11	0.823777	0.807722	0.839832	0.893708	0.886107	0.647888
214	2-10	0.831231	0.816896	0.845566	0.901741	0.892457	0.662734
214	2-9	0.837156	0.824924	0.849388	0.906497	0.897072	0.674514
214	2-8	0.840787	0.832951	0.848624	0.908142	0.898224	0.681659
214	2-7	0.835245	0.827982	0.842508	0.905961	0.895941	0.67056
214	2-6	0.824732	0.818807	0.830657	0.89392	0.883459	0.64951
214	2-5	0.806766	0.806957	0.806575	0.875298	0.861209	0.613532
215	2-15	0.809633	0.800076	0.81919	0.870292	0.872406	0.619379
215	2-14	0.811927	0.801606	0.822248	0.873136	0.873888	0.623986
215	2-13	0.816131	0.803517	0.828746	0.878373	0.876821	0.632464
215	2-12	0.820528	0.808486	0.832569	0.887854	0.882135	0.641241
215	2-11	0.827026	0.813456	0.840596	0.898019	0.88933	0.654293
215	2-10	0.833907	0.820336	0.847477	0.904441	0.89527	0.66806
215	2-9	0.839641	0.829128	0.850153	0.907859	0.898102	0.679432
215	2-8	0.83792	0.83104	0.844801	0.907847	0.897936	0.675905
215	2-7	0.831231	0.825688	0.836774	0.900547	0.890857	0.662502
215	2-6	0.818234	0.813838	0.82263	0.885488	0.873443	0.636492
215	2-5	0.796636	0.795489	0.797783	0.863552	0.847911	0.593274

## Sheet: svm-5
Table S3. The results of tuning parameters on 5-mer embedding of SVM
c	gamma	acc	sn	sp	auc	ap	mcc
2-5	2-15	0.636659	0.684633	0.588685	0.478828	0.470978	0.274585
2-5	2-14	0.636659	0.684633	0.588685	0.478832	0.470979	0.274585
2-5	2-13	0.63685	0.684633	0.589067	0.478831	0.470978	0.274959
2-5	2-12	0.63685	0.684633	0.589067	0.47883	0.470977	0.274959
2-5	2-11	0.637232	0.684633	0.589832	0.478827	0.470973	0.275707
2-5	2-10	0.638188	0.684633	0.591743	0.489522	0.473811	0.277576
2-5	2-9	0.638761	0.684251	0.593272	0.539413	0.563818	0.278679
2-5	2-8	0.639717	0.681193	0.598242	0.703176	0.687553	0.280401
2-5	2-7	0.7263	0.782492	0.670107	0.770481	0.766218	0.455485
2-5	2-6	0.739488	0.751911	0.727064	0.79515	0.802888	0.479123
2-5	2-5	0.760894	0.768731	0.753058	0.817605	0.827499	0.521853
2-4	2-15	0.636659	0.684633	0.588685	0.489376	0.497178	0.274585
2-4	2-14	0.636659	0.684633	0.588685	0.470336	0.465701	0.274585
2-4	2-13	0.63685	0.684633	0.589067	0.489527	0.473822	0.274959
2-4	2-12	0.63685	0.684633	0.589067	0.489379	0.497179	0.274959
2-4	2-11	0.637232	0.684633	0.589832	0.489525	0.473818	0.275707
2-4	2-10	0.638188	0.684633	0.591743	0.502485	0.502594	0.277576
2-4	2-9	0.63857	0.683104	0.594037	0.658932	0.643811	0.278247
2-4	2-8	0.722668	0.792049	0.653287	0.771112	0.763673	0.449687
2-4	2-7	0.739297	0.75344	0.725153	0.795401	0.803511	0.478785
2-4	2-6	0.763761	0.774083	0.75344	0.818694	0.8293	0.527635
2-4	2-5	0.789182	0.791667	0.786697	0.836908	0.848264	0.578371
2-3	2-15	0.636659	0.684633	0.588685	0.4675	0.467079	0.274585
2-3	2-14	0.636659	0.684633	0.588685	0.489528	0.473824	0.274585
2-3	2-13	0.63685	0.684633	0.589067	0.478831	0.470978	0.274959
2-3	2-12	0.63685	0.684633	0.589067	0.5	0.5	0.274959
2-3	2-11	0.637232	0.684633	0.589832	0.542673	0.555919	0.275707
2-3	2-10	0.637806	0.683104	0.592508	0.611056	0.615946	0.27675
2-3	2-9	0.720375	0.795107	0.645642	0.776439	0.778261	0.445756
2-3	2-8	0.739106	0.753823	0.724388	0.795811	0.803991	0.478418
2-3	2-7	0.764526	0.775229	0.753823	0.819339	0.830309	0.529173
2-3	2-6	0.79052	0.793578	0.787462	0.837345	0.84921	0.581051
2-3	2-5	0.804281	0.797401	0.811162	0.847487	0.858575	0.60862
2-2	2-15	0.636659	0.684633	0.588685	0.478833	0.47098	0.274585
2-2	2-14	0.636659	0.684633	0.588685	0.48938	0.497179	0.274585
2-2	2-13	0.63685	0.684633	0.589067	0.478831	0.470978	0.274959
2-2	2-12	0.63685	0.684633	0.589067	0.533483	0.554629	0.274959
2-2	2-11	0.637041	0.683104	0.590979	0.612294	0.634852	0.275253
2-2	2-10	0.719801	0.796254	0.643349	0.759184	0.755213	0.444833
2-2	2-9	0.739106	0.753823	0.724388	0.796028	0.804254	0.478418
2-2	2-8	0.764717	0.776376	0.753058	0.819475	0.830609	0.529578
2-2	2-7	0.790711	0.792813	0.788609	0.837439	0.849573	0.581427
2-2	2-6	0.804472	0.797018	0.811927	0.847085	0.85869	0.609013
2-2	2-5	0.808486	0.796254	0.820719	0.85398	0.863931	0.617157
2-1	2-15	0.636659	0.684633	0.588685	0.478833	0.47098	0.274585
2-1	2-14	0.636659	0.684633	0.588685	0.5	0.5	0.274585
2-1	2-13	0.63685	0.684633	0.589067	0.55517	0.578546	0.274959
2-1	2-12	0.636659	0.683104	0.590214	0.600739	0.59954	0.274505
2-1	2-11	0.719419	0.796254	0.642584	0.77544	0.772587	0.444113
2-1	2-10	0.739488	0.754587	0.724388	0.796001	0.804491	0.479194
2-1	2-9	0.764908	0.776376	0.75344	0.819601	0.830828	0.529956
2-1	2-8	0.790711	0.792049	0.789373	0.837564	0.849876	0.581424
2-1	2-7	0.805046	0.797783	0.812309	0.846925	0.858895	0.610156
2-1	2-6	0.810206	0.799312	0.821101	0.853236	0.864052	0.62056
2-1	2-5	0.813456	0.796636	0.830275	0.860533	0.868032	0.627266
20	2-15	0.636659	0.684633	0.588685	0.489381	0.497179	0.274585
20	2-14	0.636659	0.684633	0.588685	0.526356	0.512846	0.274585
20	2-13	0.636659	0.683104	0.590214	0.654983	0.656289	0.274505
20	2-12	0.719801	0.797401	0.642202	0.779362	0.776597	0.444994
20	2-11	0.739297	0.754587	0.724006	0.796101	0.804482	0.478817
20	2-10	0.765291	0.776758	0.753823	0.819625	0.830865	0.530721
20	2-9	0.791093	0.792049	0.790138	0.837563	0.84995	0.582188
20	2-8	0.803899	0.796636	0.811162	0.8468	0.858908	0.607862
20	2-7	0.811735	0.803517	0.819954	0.852637	0.863877	0.623555
20	2-6	0.815749	0.800841	0.830657	0.85862	0.867345	0.631779
20	2-5	0.815558	0.796636	0.83448	0.868212	0.87126	0.631569
21	2-15	0.636659	0.684633	0.588685	0.510315	0.554345	0.274585
21	2-14	0.636468	0.683104	0.589832	0.597523	0.609861	0.274131
21	2-13	0.71961	0.797783	0.641437	0.77544	0.767095	0.444689
21	2-12	0.739488	0.755352	0.723624	0.796045	0.804262	0.479217
21	2-11	0.765099	0.776758	0.75344	0.819645	0.830903	0.530343
21	2-10	0.790902	0.792049	0.789755	0.837547	0.849966	0.581806
21	2-9	0.80409	0.797018	0.811162	0.846655	0.858868	0.608241
21	2-8	0.811353	0.804281	0.818425	0.852248	0.863694	0.622769
21	2-7	0.814794	0.803899	0.825688	0.857367	0.866996	0.629737
21	2-6	0.815749	0.799694	0.831804	0.864485	0.869894	0.631824
21	2-5	0.81594	0.797783	0.834098	0.877573	0.875727	0.632298
22	2-15	0.636468	0.683104	0.589832	0.641067	0.631322	0.274131
22	2-14	0.719992	0.798547	0.641437	0.76869	0.754157	0.445518
22	2-13	0.739488	0.755352	0.723624	0.796053	0.804379	0.479217
22	2-12	0.765673	0.777141	0.754205	0.819652	0.830908	0.531485
22	2-11	0.79052	0.792049	0.788991	0.8376	0.850038	0.581042
22	2-10	0.80409	0.797401	0.81078	0.846575	0.858814	0.608235
22	2-9	0.810589	0.805046	0.816131	0.852018	0.863613	0.621216
22	2-8	0.813838	0.805428	0.822248	0.856557	0.866534	0.627765
22	2-7	0.816131	0.803517	0.828746	0.862382	0.869324	0.632464
22	2-6	0.816896	0.802752	0.83104	0.87168	0.872791	0.634046
22	2-5	0.819381	0.799694	0.839067	0.888211	0.881363	0.639257
23	2-15	0.719801	0.798547	0.641055	0.761191	0.765813	0.445158
23	2-14	0.739488	0.755352	0.723624	0.796154	0.804619	0.479217
23	2-13	0.765291	0.776376	0.754205	0.819633	0.830902	0.530711
23	2-12	0.790329	0.792049	0.788609	0.837573	0.850025	0.580661
23	2-11	0.804664	0.798165	0.811162	0.846539	0.858815	0.609379
23	2-10	0.81078	0.805428	0.816131	0.851895	0.863569	0.621595
23	2-9	0.814794	0.807339	0.822248	0.856171	0.866431	0.629657
23	2-8	0.816131	0.805428	0.826835	0.861055	0.868835	0.632408
23	2-7	0.815749	0.802752	0.828746	0.867856	0.871103	0.631712
23	2-6	0.818807	0.801223	0.836391	0.880047	0.876641	0.638009
23	2-5	0.829702	0.810398	0.849006	0.89615	0.887055	0.659896
24	2-15	0.739488	0.755352	0.723624	0.796067	0.804498	0.479217
24	2-14	0.765099	0.776758	0.75344	0.819638	0.830925	0.530343
24	2-13	0.790138	0.791667	0.788609	0.837607	0.850056	0.580278
24	2-12	0.804281	0.798165	0.810398	0.846518	0.858797	0.608608
24	2-11	0.81078	0.805428	0.816131	0.851846	0.863557	0.621595
24	2-10	0.814985	0.808104	0.821865	0.855941	0.866373	0.630029
24	2-9	0.815749	0.80581	0.825688	0.860239	0.868569	0.631623
24	2-8	0.815367	0.803899	0.826835	0.865524	0.87041	0.6309
24	2-7	0.816705	0.801223	0.832187	0.874117	0.873604	0.633714
24	2-6	0.824732	0.806957	0.842508	0.889516	0.882341	0.649876
24	2-5	0.831804	0.813073	0.850535	0.901416	0.89167	0.664075
25	2-15	0.765099	0.776758	0.75344	0.81962	0.830916	0.530343
25	2-14	0.790138	0.791667	0.788609	0.837613	0.850069	0.580278
25	2-13	0.804281	0.798165	0.810398	0.846488	0.858777	0.608608
25	2-12	0.81078	0.805428	0.816131	0.8518	0.863518	0.621595
25	2-11	0.814602	0.807722	0.821483	0.85585	0.86639	0.629264
25	2-10	0.815558	0.805428	0.825688	0.859813	0.868425	0.631246
25	2-9	0.815749	0.803517	0.827982	0.864104	0.869857	0.631688
25	2-8	0.817278	0.803135	0.831422	0.870556	0.871953	0.634811
25	2-7	0.820145	0.80237	0.83792	0.881996	0.87766	0.640696
25	2-6	0.829702	0.811544	0.847859	0.896699	0.887846	0.659839
25	2-5	0.834098	0.814602	0.853593	0.905877	0.895738	0.668704
26	2-15	0.790138	0.791667	0.788609	0.837616	0.850077	0.580278
26	2-14	0.804281	0.798165	0.810398	0.846481	0.85874	0.608608
26	2-13	0.811162	0.806193	0.816131	0.851791	0.863513	0.622355
26	2-12	0.814602	0.807339	0.821865	0.855767	0.866355	0.629271
26	2-11	0.815367	0.80581	0.824924	0.859528	0.86827	0.630849
26	2-10	0.814985	0.803135	0.826835	0.863332	0.869739	0.630146
26	2-9	0.816705	0.802752	0.830657	0.868177	0.871154	0.633657
26	2-8	0.816131	0.800076	0.832187	0.875906	0.874449	0.632589
26	2-7	0.823394	0.806575	0.840214	0.890158	0.882772	0.647155
26	2-6	0.83276	0.81422	0.8513	0.901314	0.892036	0.665978
26	2-5	0.835436	0.819572	0.8513	0.908554	0.898356	0.671209
27	2-15	0.804472	0.798547	0.810398	0.846481	0.85877	0.608988
27	2-14	0.811162	0.806193	0.816131	0.851781	0.863493	0.622355
27	2-13	0.814602	0.807339	0.821865	0.855737	0.866266	0.629271
27	2-12	0.815558	0.806575	0.824541	0.859427	0.868209	0.631218
27	2-11	0.815749	0.804664	0.826835	0.862811	0.869424	0.631654
27	2-10	0.814411	0.801988	0.826835	0.86677	0.87079	0.629017
27	2-9	0.81594	0.801223	0.830657	0.872347	0.872566	0.632155
27	2-8	0.81919	0.803135	0.835245	0.883176	0.878178	0.638709
27	2-7	0.827599	0.810398	0.844801	0.896902	0.88825	0.655587
27	2-6	0.834671	0.81422	0.855122	0.905413	0.89553	0.669903
27	2-5	0.839067	0.829511	0.848624	0.909806	0.899774	0.678258
28	2-15	0.811353	0.806193	0.816514	0.851781	0.863515	0.62274
28	2-14	0.814411	0.806957	0.821865	0.855739	0.866377	0.628893
28	2-13	0.815749	0.807339	0.824159	0.859347	0.868218	0.631588
28	2-12	0.815367	0.803899	0.826835	0.862486	0.869109	0.6309
28	2-11	0.814602	0.801988	0.827217	0.865901	0.87043	0.629405
28	2-10	0.81594	0.803517	0.828364	0.870304	0.871948	0.632076
28	2-9	0.817278	0.803135	0.831422	0.877739	0.875376	0.634811
28	2-8	0.823203	0.806575	0.839832	0.890709	0.883129	0.646764
28	2-7	0.831804	0.813838	0.849771	0.901059	0.892139	0.664037
28	2-6	0.838876	0.824541	0.853211	0.907972	0.898183	0.678031
28	2-5	0.840979	0.834098	0.847859	0.909252	0.899434	0.682022
29	2-15	0.814411	0.806957	0.821865	0.855727	0.866347	0.628893
29	2-14	0.815558	0.807339	0.823777	0.859329	0.868149	0.631201
29	2-13	0.815749	0.803899	0.827599	0.862416	0.869216	0.631676
29	2-12	0.81422	0.801988	0.826453	0.865429	0.870193	0.628629
29	2-11	0.813073	0.801223	0.824924	0.868811	0.87119	0.626323
29	2-10	0.81422	0.800459	0.827982	0.873913	0.872999	0.628679
29	2-9	0.818043	0.803135	0.832951	0.884262	0.878945	0.636369
29	2-8	0.827217	0.808869	0.845566	0.897074	0.888499	0.654875
29	2-7	0.834098	0.815367	0.852829	0.905043	0.895359	0.668665
29	2-6	0.839641	0.830657	0.848624	0.908989	0.899349	0.679391
29	2-5	0.840214	0.834098	0.84633	0.906898	0.897249	0.680479
210	2-15	0.815558	0.807339	0.823777	0.859349	0.868261	0.631201
210	2-14	0.816323	0.804664	0.827982	0.862321	0.869103	0.632817
210	2-13	0.813647	0.800459	0.826835	0.865162	0.870172	0.627512
210	2-12	0.813456	0.801988	0.824924	0.86783	0.870716	0.627076
210	2-11	0.81422	0.802752	0.825688	0.871677	0.871806	0.628606
210	2-10	0.81594	0.802752	0.829128	0.878723	0.875479	0.632101
210	2-9	0.821292	0.804664	0.83792	0.891449	0.883768	0.64294
210	2-8	0.830084	0.81078	0.849388	0.900886	0.892114	0.660661
210	2-7	0.839258	0.824924	0.853593	0.907127	0.897672	0.678796
210	2-6	0.839258	0.832569	0.845948	0.908342	0.89885	0.678578
210	2-5	0.831804	0.827982	0.835627	0.902073	0.893316	0.663628
211	2-15	0.81594	0.804664	0.827217	0.862273	0.869062	0.632042
211	2-14	0.813265	0.800459	0.82607	0.865021	0.869999	0.626735
211	2-13	0.812691	0.80237	0.823012	0.867444	0.870466	0.625516
211	2-12	0.813647	0.801223	0.82607	0.870049	0.870994	0.627487
211	2-11	0.814985	0.802752	0.827217	0.875223	0.873624	0.630158
211	2-10	0.816514	0.801988	0.83104	0.884854	0.879494	0.633295
211	2-9	0.824924	0.808104	0.841743	0.89707	0.888475	0.650215
211	2-8	0.833333	0.816514	0.850153	0.904432	0.895269	0.667044
211	2-7	0.83945	0.828746	0.850153	0.907842	0.898516	0.679055
211	2-6	0.839832	0.83448	0.845183	0.905813	0.896586	0.679703
211	2-5	0.827408	0.828364	0.826453	0.895577	0.887207	0.654818
212	2-15	0.812882	0.800076	0.825688	0.864958	0.870014	0.62597
212	2-14	0.812309	0.801223	0.823394	0.867209	0.870414	0.624771
212	2-13	0.8125	0.799694	0.825306	0.869176	0.870481	0.625205
212	2-12	0.814029	0.802752	0.825306	0.872939	0.872339	0.628218
212	2-11	0.81594	0.803517	0.828364	0.879909	0.876535	0.632076
212	2-10	0.819954	0.803135	0.836774	0.891276	0.883613	0.640271
212	2-9	0.827026	0.808104	0.845948	0.900704	0.891754	0.654521
212	2-8	0.838876	0.825306	0.852446	0.906405	0.897189	0.678002
212	2-7	0.841361	0.833716	0.849006	0.907633	0.898477	0.682802
212	2-6	0.830849	0.827217	0.83448	0.900866	0.89245	0.661715
212	2-5	0.818043	0.816131	0.819954	0.887031	0.87654	0.63609
213	2-15	0.812691	0.801223	0.824159	0.867066	0.870391	0.625547
213	2-14	0.811735	0.799694	0.823777	0.868692	0.870474	0.623652
213	2-13	0.811544	0.799694	0.823394	0.871435	0.871576	0.623264
213	2-12	0.812882	0.800841	0.824924	0.876553	0.874646	0.625946
213	2-11	0.815176	0.798165	0.832187	0.88509	0.879685	0.630717
213	2-10	0.825879	0.811544	0.840214	0.896401	0.887917	0.652026
213	2-9	0.832187	0.814985	0.849388	0.904179	0.894867	0.664767
213	2-8	0.840023	0.828746	0.8513	0.906866	0.897729	0.680219
213	2-7	0.838876	0.833716	0.844037	0.905177	0.895959	0.677788
213	2-6	0.825497	0.825306	0.825688	0.894352	0.886732	0.650994
213	2-5	0.811927	0.810398	0.813456	0.876368	0.864117	0.623856
214	2-15	0.811353	0.800459	0.822248	0.868351	0.870181	0.622854
214	2-14	0.811162	0.801223	0.821101	0.870531	0.87129	0.622447
214	2-13	0.810206	0.79893	0.821483	0.873982	0.873255	0.620571
214	2-12	0.813647	0.798547	0.828746	0.880365	0.877317	0.62758
214	2-11	0.819954	0.803517	0.836391	0.890942	0.883743	0.640254
214	2-10	0.826644	0.806957	0.84633	0.900528	0.891471	0.653794
214	2-9	0.836965	0.823012	0.850917	0.905717	0.896602	0.674192
214	2-8	0.841361	0.831422	0.8513	0.906907	0.897971	0.682857
214	2-7	0.830275	0.825688	0.834862	0.900176	0.891969	0.660578
214	2-6	0.816514	0.812691	0.820336	0.885443	0.875626	0.633046
214	2-5	0.801797	0.802752	0.800841	0.864829	0.851145	0.603594
215	2-15	0.810589	0.79893	0.822248	0.87018	0.870975	0.621346
215	2-14	0.810015	0.798165	0.821865	0.872514	0.872455	0.620205
215	2-13	0.811735	0.798165	0.825306	0.877067	0.875323	0.623701
215	2-12	0.815749	0.800459	0.83104	0.885031	0.879756	0.631794
215	2-11	0.823203	0.806575	0.839832	0.896044	0.887774	0.646764
215	2-10	0.832378	0.816131	0.848624	0.903922	0.89472	0.665107
215	2-9	0.840405	0.829128	0.851682	0.906324	0.897249	0.680984
215	2-8	0.838876	0.832951	0.844801	0.904674	0.895603	0.6778
215	2-7	0.823968	0.823012	0.824924	0.893309	0.886271	0.647937
215	2-6	0.80906	0.806957	0.811162	0.874472	0.863092	0.618125
215	2-5	0.79224	0.792813	0.791667	0.85393	0.839324	0.584481

## Sheet: svm-6
Table S4. The results of tuning parameters on 6-mer embedding of SVM
c	gamma	acc	sn	sp	auc	ap	mcc
2-5	2-15	0.639144	0.676606	0.601682	0.479351	0.47139	0.279072
2-5	2-14	0.639144	0.676606	0.601682	0.479351	0.47139	0.279072
2-5	2-13	0.639144	0.676606	0.601682	0.479356	0.47139	0.279072
2-5	2-12	0.639144	0.676606	0.601682	0.454364	0.475037	0.279072
2-5	2-11	0.639717	0.676606	0.602829	0.467413	0.467272	0.280198
2-5	2-10	0.639717	0.676223	0.603211	0.489562	0.497227	0.280182
2-5	2-9	0.638953	0.674312	0.603593	0.454996	0.470281	0.278603
2-5	2-8	0.640099	0.672783	0.607416	0.581859	0.58241	0.280799
2-5	2-7	0.713876	0.761468	0.666284	0.743813	0.731992	0.429703
2-5	2-6	0.728784	0.729358	0.728211	0.783597	0.786671	0.457569
2-5	2-5	0.749044	0.747706	0.750382	0.807805	0.81551	0.49809
2-4	2-15	0.639144	0.676606	0.601682	0.479351	0.47139	0.279072
2-4	2-14	0.639144	0.676606	0.601682	0.489568	0.497228	0.279072
2-4	2-13	0.639144	0.676606	0.601682	0.489865	0.474186	0.279072
2-4	2-12	0.639144	0.676606	0.601682	0.478351	0.47139	0.279072
2-4	2-11	0.639717	0.676606	0.602829	0.479352	0.471376	0.280198
2-4	2-10	0.639717	0.676223	0.603211	0.500191	0.500191	0.280182
2-4	2-9	0.638953	0.674312	0.603593	0.577604	0.586893	0.278603
2-4	2-8	0.716934	0.772554	0.661315	0.758396	0.758489	0.436578
2-4	2-7	0.730122	0.735092	0.725153	0.785238	0.791312	0.460267
2-4	2-6	0.753249	0.755352	0.751147	0.809238	0.817599	0.506503
2-4	2-5	0.780199	0.779052	0.781346	0.831451	0.840963	0.560399
2-3	2-15	0.639144	0.676606	0.601682	0.489865	0.474187	0.279072
2-3	2-14	0.639144	0.676606	0.601682	0.487877	0.473194	0.279072
2-3	2-13	0.639144	0.676606	0.601682	0.465572	0.462375	0.279072
2-3	2-12	0.639144	0.676606	0.601682	0.5	0.5	0.279072
2-3	2-11	0.639717	0.676606	0.602829	0.543359	0.549941	0.280198
2-3	2-10	0.639717	0.676223	0.603211	0.602788	0.614418	0.280182
2-3	2-9	0.715787	0.774465	0.65711	0.749201	0.734373	0.434578
2-3	2-8	0.731269	0.737003	0.725535	0.785032	0.7909	0.462569
2-3	2-7	0.754587	0.757263	0.751911	0.809821	0.818611	0.509182
2-3	2-6	0.781728	0.780963	0.782492	0.832217	0.842295	0.563456
2-3	2-5	0.798356	0.792049	0.804664	0.844709	0.854417	0.59676
2-2	2-15	0.639144	0.676606	0.601682	0.479357	0.471391	0.279072
2-2	2-14	0.639144	0.676606	0.601682	0.478352	0.471392	0.279072
2-2	2-13	0.639144	0.676606	0.601682	0.489865	0.474186	0.279072
2-2	2-12	0.639144	0.676606	0.601682	0.535508	0.518736	0.279072
2-2	2-11	0.639717	0.676606	0.602829	0.635906	0.636414	0.280198
2-2	2-10	0.717508	0.77867	0.656346	0.755035	0.742495	0.438307
2-2	2-9	0.731078	0.737768	0.724388	0.785114	0.790839	0.462197
2-2	2-8	0.755543	0.759557	0.751529	0.810055	0.81907	0.511102
2-2	2-7	0.782492	0.781728	0.783257	0.832511	0.843025	0.564985
2-2	2-6	0.797974	0.79396	0.801988	0.844501	0.854732	0.595967
2-2	2-5	0.80906	0.796636	0.821483	0.852748	0.861553	0.61831
2-1	2-15	0.639144	0.676606	0.601682	0.478353	0.471393	0.279072
2-1	2-14	0.639144	0.676606	0.601682	0.5	0.5	0.279072
2-1	2-13	0.639144	0.676606	0.601682	0.464508	0.473525	0.279072
2-1	2-12	0.639144	0.676606	0.601682	0.678905	0.671535	0.279072
2-1	2-11	0.718272	0.779817	0.656728	0.759566	0.752878	0.439889
2-1	2-10	0.730887	0.737768	0.724006	0.785291	0.791246	0.461817
2-1	2-9	0.755352	0.758792	0.751911	0.81014	0.819299	0.510715
2-1	2-8	0.783639	0.783639	0.783639	0.832623	0.84327	0.567278
2-1	2-7	0.798356	0.79396	0.802752	0.844465	0.855005	0.596736
2-1	2-6	0.810206	0.799312	0.821101	0.85188	0.86145	0.62056
2-1	2-5	0.813647	0.799312	0.827982	0.858522	0.865432	0.627552
20	2-15	0.639144	0.676606	0.601682	0.489865	0.474187	0.279072
20	2-14	0.639144	0.676606	0.601682	0.500191	0.500191	0.279072
20	2-13	0.639144	0.676606	0.601682	0.588254	0.585338	0.279072
20	2-12	0.717699	0.780199	0.655199	0.761139	0.761073	0.438839
20	2-11	0.731269	0.73815	0.724388	0.785693	0.791895	0.462582
20	2-10	0.755543	0.759174	0.751911	0.810231	0.819409	0.511099
20	2-9	0.78383	0.784404	0.783257	0.832704	0.84343	0.567661
20	2-8	0.799121	0.793578	0.804664	0.844398	0.855165	0.598278
20	2-7	0.81078	0.801606	0.819954	0.851271	0.861263	0.621664
20	2-6	0.812882	0.799694	0.82607	0.856953	0.864876	0.625982
20	2-5	0.812691	0.796636	0.828746	0.864249	0.8677	0.625705
21	2-15	0.639144	0.676606	0.601682	0.510584	0.553178	0.279072
21	2-14	0.639144	0.676606	0.601682	0.599152	0.599493	0.279072
21	2-13	0.71789	0.780199	0.655581	0.704393	0.688271	0.439203
21	2-12	0.731269	0.73815	0.724388	0.785509	0.791413	0.462582
21	2-11	0.755543	0.759174	0.751911	0.810288	0.819556	0.511099
21	2-10	0.78383	0.784404	0.783257	0.832741	0.843482	0.567661
21	2-9	0.799694	0.794343	0.805046	0.844359	0.855234	0.599423
21	2-8	0.810971	0.801988	0.819954	0.850919	0.861118	0.622042
21	2-7	0.811353	0.800841	0.821865	0.855716	0.864268	0.622844
21	2-6	0.814029	0.799694	0.828364	0.861508	0.866829	0.628316
21	2-5	0.814794	0.798547	0.83104	0.871182	0.870571	0.62992
22	2-15	0.639144	0.676606	0.601682	0.550975	0.566997	0.279072
22	2-14	0.71789	0.779817	0.655963	0.758061	0.75322	0.439161
22	2-13	0.731651	0.738914	0.724388	0.78582	0.792005	0.463352
22	2-12	0.755352	0.759174	0.751529	0.810277	0.819478	0.510718
22	2-11	0.784021	0.784786	0.783257	0.832756	0.843538	0.568043
22	2-10	0.800076	0.795872	0.804281	0.844352	0.855284	0.600174
22	2-9	0.810971	0.802752	0.81919	0.850712	0.86103	0.622026
22	2-8	0.812118	0.802752	0.821483	0.85505	0.864068	0.624345
22	2-7	0.813073	0.80237	0.823777	0.859838	0.866214	0.62629
22	2-6	0.814985	0.801606	0.828364	0.866794	0.86858	0.630195
22	2-5	0.814985	0.798547	0.831422	0.880814	0.875818	0.63031
23	2-15	0.71789	0.779817	0.655963	0.766461	0.768746	0.439161
23	2-14	0.731651	0.738914	0.724388	0.784634	0.788908	0.463352
23	2-13	0.755352	0.759174	0.751529	0.810263	0.819461	0.510718
23	2-12	0.784213	0.784786	0.783639	0.832765	0.843571	0.568425
23	2-11	0.799885	0.795872	0.803899	0.844318	0.855242	0.59979
23	2-10	0.810206	0.80237	0.818043	0.850573	0.860995	0.620489
23	2-9	0.8125	0.803517	0.821483	0.854695	0.864036	0.625101
23	2-8	0.8125	0.803517	0.821483	0.858602	0.865804	0.625101
23	2-7	0.812882	0.800076	0.825688	0.864067	0.867625	0.62597
23	2-6	0.813265	0.797401	0.829128	0.873903	0.871859	0.626845
23	2-5	0.823777	0.809251	0.838303	0.890297	0.88178	0.647827
24	2-15	0.731651	0.738914	0.724388	0.785091	0.791095	0.463352
24	2-14	0.755352	0.759174	0.751529	0.810241	0.819489	0.510718
24	2-13	0.784213	0.784786	0.783639	0.832797	0.843607	0.568425
24	2-12	0.800076	0.795872	0.804281	0.844315	0.855244	0.600174
24	2-11	0.810206	0.80237	0.818043	0.85049	0.86096	0.620489
24	2-10	0.811544	0.803517	0.819572	0.85445	0.863856	0.623169
24	2-9	0.8125	0.803135	0.821865	0.857843	0.865592	0.62511
24	2-8	0.812309	0.80237	0.822248	0.86217	0.867223	0.624741
24	2-7	0.812691	0.79893	0.826453	0.868922	0.869552	0.625619
24	2-6	0.816896	0.800076	0.833716	0.882474	0.876525	0.634151
24	2-5	0.827982	0.810015	0.845948	0.89779	0.888319	0.656387
25	2-15	0.755352	0.759174	0.751529	0.810317	0.819515	0.510718
25	2-14	0.784213	0.784786	0.783639	0.832776	0.843574	0.568425
25	2-13	0.799885	0.795872	0.803899	0.844312	0.855253	0.59979
25	2-12	0.810206	0.80237	0.818043	0.850455	0.860985	0.620489
25	2-11	0.811735	0.804281	0.81919	0.854375	0.863864	0.62354
25	2-10	0.812309	0.803135	0.821483	0.857456	0.865418	0.624723
25	2-9	0.810398	0.80237	0.818425	0.861051	0.867144	0.620875
25	2-8	0.81078	0.797401	0.824159	0.866172	0.868673	0.621782
25	2-7	0.815558	0.802752	0.828364	0.875838	0.872904	0.631323
25	2-6	0.823968	0.806957	0.840979	0.891614	0.882714	0.648311
25	2-5	0.832378	0.815367	0.849388	0.903418	0.89357	0.66514
26	2-15	0.784213	0.784786	0.783639	0.832827	0.84363	0.568425
26	2-14	0.800076	0.796254	0.803899	0.844305	0.855267	0.60017
26	2-13	0.810398	0.802752	0.818043	0.850444	0.860992	0.620868
26	2-12	0.811927	0.804664	0.81919	0.854301	0.863808	0.623919
26	2-11	0.811927	0.803517	0.820336	0.857269	0.865428	0.623941
26	2-10	0.811544	0.803517	0.819572	0.860322	0.866851	0.623169
26	2-9	0.812118	0.799694	0.824541	0.864438	0.868155	0.624428
26	2-8	0.813456	0.80237	0.824541	0.871303	0.870461	0.627065
26	2-7	0.816896	0.799312	0.83448	0.88373	0.877466	0.634184
26	2-6	0.827982	0.810398	0.845566	0.898376	0.888799	0.656369
26	2-5	0.835245	0.823012	0.847477	0.907103	0.896942	0.67069
27	2-15	0.800076	0.796254	0.803899	0.84429	0.855226	0.60017
27	2-14	0.810398	0.802752	0.818043	0.850446	0.860962	0.620868
27	2-13	0.811927	0.804664	0.81919	0.854285	0.863847	0.623919
27	2-12	0.811544	0.802752	0.820336	0.857147	0.865327	0.623185
27	2-11	0.812691	0.803899	0.821483	0.860077	0.866697	0.625479
27	2-10	0.813838	0.801606	0.82607	0.863386	0.86782	0.627864
27	2-9	0.8125	0.801223	0.823777	0.868236	0.869215	0.625159
27	2-8	0.817661	0.803517	0.831804	0.877636	0.873821	0.635575
27	2-7	0.825115	0.808486	0.841743	0.89272	0.883749	0.650589
27	2-6	0.831422	0.814602	0.848242	0.902978	0.89304	0.663219
27	2-5	0.837347	0.824159	0.850535	0.908791	0.898439	0.674929
28	2-15	0.810398	0.802752	0.818043	0.850444	0.860997	0.620868
28	2-14	0.811735	0.804664	0.818807	0.854265	0.863778	0.623533
28	2-13	0.811735	0.803135	0.820336	0.857114	0.865333	0.623563
28	2-12	0.8125	0.803517	0.821483	0.859882	0.86674	0.625101
28	2-11	0.81422	0.804281	0.824159	0.862835	0.867768	0.628565
28	2-10	0.813456	0.802752	0.824159	0.866575	0.868846	0.627055
28	2-9	0.813838	0.801606	0.82607	0.87336	0.871446	0.627864
28	2-8	0.816896	0.801606	0.832187	0.884686	0.878088	0.634089
28	2-7	0.828173	0.809633	0.846713	0.898283	0.88898	0.656797
28	2-6	0.833907	0.818425	0.849388	0.906149	0.896052	0.668134
28	2-5	0.839641	0.830657	0.848624	0.908493	0.898671	0.679391
29	2-15	0.812118	0.804664	0.819572	0.854229	0.863799	0.624305
29	2-14	0.811353	0.803135	0.819572	0.857073	0.865227	0.622791
29	2-13	0.812691	0.803899	0.821483	0.859854	0.866797	0.625479
29	2-12	0.814029	0.803517	0.824541	0.862494	0.867496	0.628197
29	2-11	0.813073	0.804281	0.821865	0.865484	0.868567	0.626244
29	2-10	0.811544	0.801606	0.821483	0.870447	0.870136	0.623212
29	2-9	0.814602	0.803135	0.82607	0.879126	0.874815	0.62937
29	2-8	0.821292	0.807339	0.835245	0.892661	0.883481	0.642834
29	2-7	0.83276	0.818043	0.847477	0.902125	0.89248	0.665808
29	2-6	0.835818	0.82263	0.849006	0.907712	0.897491	0.67187
29	2-5	0.840787	0.831804	0.849771	0.906532	0.897417	0.681685
210	2-15	0.811544	0.803135	0.819954	0.857076	0.865331	0.623177
210	2-14	0.812309	0.803517	0.821101	0.859792	0.866756	0.624714
210	2-13	0.812882	0.80237	0.823394	0.862267	0.867361	0.625903
210	2-12	0.811162	0.802752	0.819572	0.864846	0.868601	0.622412
210	2-11	0.811927	0.802752	0.821101	0.868694	0.869734	0.623958
210	2-10	0.812882	0.805428	0.820336	0.875143	0.872399	0.625834
210	2-9	0.816514	0.805428	0.827599	0.885626	0.87841	0.633183
210	2-8	0.827408	0.811544	0.843272	0.897568	0.887837	0.655146
210	2-7	0.83276	0.817661	0.847859	0.905491	0.895232	0.665824
210	2-6	0.840405	0.831804	0.849006	0.907459	0.897723	0.680911
210	2-5	0.832378	0.82607	0.838685	0.901279	0.893164	0.664808
211	2-15	0.8125	0.803517	0.821483	0.859792	0.866636	0.625101
211	2-14	0.812691	0.801988	0.823394	0.862135	0.867317	0.625526
211	2-13	0.810589	0.801988	0.81919	0.864485	0.868355	0.621269
211	2-12	0.811735	0.802752	0.820719	0.867531	0.869377	0.623572
211	2-11	0.809633	0.801223	0.818043	0.872196	0.871225	0.619354
211	2-10	0.815558	0.806575	0.824541	0.879675	0.874939	0.631218
211	2-9	0.819572	0.806957	0.832187	0.892377	0.883116	0.639347
211	2-8	0.830275	0.814985	0.845566	0.901625	0.891748	0.66086
211	2-7	0.835436	0.823012	0.847859	0.906849	0.896833	0.671079
211	2-6	0.84117	0.830275	0.852064	0.905451	0.896206	0.682501
211	2-5	0.824159	0.820719	0.827599	0.893239	0.884783	0.648333
212	2-15	0.812882	0.802752	0.823012	0.862161	0.86744	0.625893
212	2-14	0.811162	0.803135	0.81919	0.864295	0.86826	0.622404
212	2-13	0.811162	0.80237	0.819954	0.86677	0.869059	0.62242
212	2-12	0.809442	0.801223	0.817661	0.870347	0.870609	0.618967
212	2-11	0.813456	0.805428	0.821483	0.875771	0.872975	0.626992
212	2-10	0.817469	0.806957	0.827982	0.886019	0.878311	0.635079
212	2-9	0.825497	0.810398	0.840596	0.896969	0.887254	0.651291
212	2-8	0.831422	0.817661	0.845183	0.904846	0.894592	0.663095
212	2-7	0.838685	0.829511	0.847859	0.906668	0.897016	0.677484
212	2-6	0.832378	0.824924	0.839832	0.899792	0.891691	0.664829
212	2-5	0.81422	0.811927	0.816514	0.88267	0.872162	0.628447
213	2-15	0.810971	0.803135	0.818807	0.864177	0.868346	0.622018
213	2-14	0.812309	0.803517	0.821101	0.866442	0.868914	0.624714
213	2-13	0.809442	0.801988	0.816896	0.869163	0.869816	0.618953
213	2-12	0.81078	0.803899	0.817661	0.873108	0.871697	0.621618
213	2-11	0.814794	0.806957	0.82263	0.880152	0.874947	0.629664
213	2-10	0.818425	0.807722	0.829128	0.89172	0.881893	0.636996
213	2-9	0.830657	0.816896	0.844419	0.901281	0.891218	0.661566
213	2-8	0.835436	0.821865	0.849006	0.906229	0.896328	0.671119
213	2-7	0.838303	0.827599	0.849006	0.904491	0.895568	0.676761
213	2-6	0.824159	0.820336	0.827982	0.891684	0.883362	0.648337
213	2-5	0.802943	0.805046	0.800841	0.86943	0.85639	0.605892
214	2-15	0.810971	0.801606	0.820336	0.866171	0.868697	0.622051
214	2-14	0.808486	0.801223	0.815749	0.868458	0.86961	0.617038
214	2-13	0.810971	0.803135	0.818807	0.871499	0.871081	0.622018
214	2-12	0.812309	0.808104	0.816514	0.87597	0.872634	0.62464
214	2-11	0.816705	0.807722	0.825688	0.885802	0.877586	0.633512
214	2-10	0.823586	0.809251	0.83792	0.896389	0.88658	0.647437
214	2-9	0.829702	0.817278	0.842125	0.904519	0.89426	0.659607
214	2-8	0.838494	0.828364	0.848624	0.906013	0.8964	0.677127
214	2-7	0.832569	0.825306	0.839832	0.898844	0.8906	0.665208
214	2-6	0.812309	0.810398	0.81422	0.880799	0.870237	0.624622
214	2-5	0.794916	0.796636	0.793196	0.859686	0.846237	0.589835
215	2-15	0.809633	0.802752	0.816514	0.86775	0.868936	0.619325
215	2-14	0.809824	0.80237	0.817278	0.870195	0.870139	0.619717
215	2-13	0.809824	0.806193	0.813456	0.873337	0.871184	0.619665
215	2-12	0.815749	0.807722	0.823777	0.87984	0.874024	0.63158
215	2-11	0.821292	0.811162	0.831422	0.891366	0.881532	0.642716
215	2-10	0.827408	0.81422	0.840596	0.900769	0.890762	0.655044
215	2-9	0.834862	0.821865	0.847859	0.905981	0.896062	0.669951
215	2-8	0.837347	0.826453	0.848242	0.903895	0.894913	0.674854
215	2-7	0.826453	0.82263	0.830275	0.89042	0.882048	0.652924
215	2-6	0.801223	0.804281	0.798165	0.866897	0.853649	0.602458
215	2-5	0.78555	0.78708	0.784021	0.850012	0.837304	0.571104

## Sheet: svm-7
Table S5. The results of tuning parameters on 7-mer embedding of SVM
c	gamma	acc	sn	sp	auc	ap	mcc
2-5	2-15	0.639335	0.665138	0.613532	0.479627	0.471586	0.279042
2-5	2-14	0.639335	0.665138	0.613532	0.479636	0.471588	0.279042
2-5	2-13	0.639526	0.665138	0.613914	0.479636	0.471588	0.279419
2-5	2-12	0.639526	0.665138	0.613914	0.479635	0.471586	0.279419
2-5	2-11	0.639526	0.665138	0.613914	0.479632	0.471582	0.279419
2-5	2-10	0.639908	0.665138	0.614679	0.480568	0.497491	0.280173
2-5	2-9	0.640482	0.665138	0.615826	0.511276	0.552586	0.281306
2-5	2-8	0.639526	0.66208	0.616972	0.548281	0.561964	0.279336
2-5	2-7	0.707951	0.744648	0.671254	0.718744	0.712538	0.417027
2-5	2-6	0.725153	0.723242	0.727064	0.780274	0.784768	0.450309
2-5	2-5	0.745413	0.73815	0.752676	0.803575	0.810331	0.490877
2-4	2-15	0.639335	0.665138	0.613532	0.479636	0.471589	0.279042
2-4	2-14	0.639335	0.665138	0.613532	0.479636	0.471588	0.279042
2-4	2-13	0.639526	0.665138	0.613914	0.479636	0.471588	0.279419
2-4	2-12	0.639526	0.665138	0.613914	0.479635	0.471586	0.279419
2-4	2-11	0.639526	0.665138	0.613914	0.500768	0.501143	0.279419
2-4	2-10	0.639908	0.665138	0.614679	0.499618	0.499809	0.280173
2-4	2-9	0.640482	0.665138	0.615826	0.577366	0.585048	0.281306
2-4	2-8	0.708142	0.750382	0.665902	0.756107	0.756886	0.417778
2-4	2-7	0.726682	0.727829	0.725535	0.78104	0.78464	0.453365
2-4	2-6	0.74828	0.741972	0.754587	0.804759	0.812257	0.496599
2-4	2-5	0.778287	0.774847	0.781728	0.828571	0.837381	0.556588
2-3	2-15	0.639335	0.665138	0.613532	0.479636	0.471589	0.279042
2-3	2-14	0.639335	0.665138	0.613532	0.43311	0.455526	0.279042
2-3	2-13	0.639526	0.665138	0.613914	0.457518	0.485227	0.279419
2-3	2-12	0.639526	0.665138	0.613914	0.490052	0.474358	0.279419
2-3	2-11	0.639526	0.665138	0.613914	0.5	0.5	0.279419
2-3	2-10	0.639908	0.665138	0.614679	0.579028	0.580516	0.280173
2-3	2-9	0.710818	0.756498	0.665138	0.718737	0.724361	0.423407
2-3	2-8	0.727446	0.72974	0.725153	0.781211	0.785386	0.454898
2-3	2-7	0.749427	0.743884	0.754969	0.805385	0.813285	0.498884
2-3	2-6	0.779434	0.776758	0.78211	0.82932	0.838762	0.558877
2-3	2-5	0.797401	0.792813	0.801988	0.843013	0.851955	0.594826
2-2	2-15	0.639335	0.665138	0.613532	0.479636	0.471589	0.279042
2-2	2-14	0.639335	0.665138	0.613532	0.479636	0.471588	0.279042
2-2	2-13	0.639526	0.665138	0.613914	0.489747	0.474206	0.279419
2-2	2-12	0.639526	0.665138	0.613914	0.525219	0.512305	0.279419
2-2	2-11	0.639526	0.665138	0.613914	0.641853	0.607047	0.279419
2-2	2-10	0.710054	0.757645	0.662462	0.750305	0.751307	0.422023
2-2	2-9	0.727638	0.72974	0.725535	0.780664	0.784809	0.455279
2-2	2-8	0.749235	0.744266	0.754205	0.805638	0.813689	0.498496
2-2	2-7	0.779052	0.776376	0.781728	0.829558	0.839433	0.558112
2-2	2-6	0.797592	0.793578	0.801606	0.842756	0.852246	0.595203
2-2	2-5	0.806575	0.796636	0.816514	0.851669	0.859833	0.613271
2-1	2-15	0.639335	0.665138	0.613532	0.467722	0.467589	0.279042
2-1	2-14	0.639335	0.665138	0.613532	0.461216	0.474715	0.279042
2-1	2-13	0.639526	0.665138	0.613914	0.509891	0.505031	0.279419
2-1	2-12	0.639526	0.665138	0.613914	0.596479	0.604838	0.279419
2-1	2-11	0.709289	0.75841	0.660168	0.739912	0.740332	0.420613
2-1	2-10	0.72802	0.730505	0.725535	0.780342	0.784639	0.456045
2-1	2-9	0.749235	0.745413	0.753058	0.805844	0.814026	0.498486
2-1	2-8	0.779817	0.775229	0.784404	0.82973	0.839765	0.559657
2-1	2-7	0.796636	0.792813	0.800459	0.842557	0.852434	0.59329
2-1	2-6	0.808486	0.797783	0.81919	0.850773	0.859644	0.617114
2-1	2-5	0.810971	0.797401	0.824541	0.857017	0.863461	0.622171
20	2-15	0.639335	0.665138	0.613532	0.48966	0.497253	0.279042
20	2-14	0.639335	0.665138	0.613532	0.5	0.5	0.279042
20	2-13	0.639526	0.665138	0.613914	0.564433	0.584955	0.279419
20	2-12	0.70948	0.75841	0.66055	0.728819	0.73255	0.420981
20	2-11	0.728211	0.730505	0.725917	0.780174	0.783243	0.456427
20	2-10	0.749427	0.746177	0.752676	0.805883	0.814117	0.498864
20	2-9	0.780199	0.775994	0.784404	0.82978	0.83995	0.560417
20	2-8	0.796445	0.792431	0.800459	0.842465	0.85256	0.592909
20	2-7	0.808295	0.800076	0.816514	0.850229	0.859601	0.616674
20	2-6	0.810589	0.797783	0.823394	0.855637	0.863075	0.621381
20	2-5	0.813073	0.796254	0.829893	0.861868	0.865639	0.626501
21	2-15	0.639335	0.665138	0.613532	0.534233	0.536037	0.279042
21	2-14	0.639335	0.665138	0.613532	0.578537	0.580082	0.279042
21	2-13	0.709862	0.759174	0.66055	0.721738	0.704012	0.421781
21	2-12	0.728402	0.730505	0.7263	0.780366	0.784296	0.456808
21	2-11	0.749044	0.745795	0.752294	0.805899	0.814177	0.498099
21	2-10	0.780199	0.776376	0.784021	0.829784	0.840003	0.560414
21	2-9	0.796445	0.792049	0.800841	0.842456	0.852666	0.592913
21	2-8	0.808486	0.800841	0.816131	0.849943	0.85953	0.617045
21	2-7	0.810015	0.797783	0.822248	0.854541	0.862753	0.620216
21	2-6	0.813838	0.798547	0.829128	0.859712	0.864975	0.62797
21	2-5	0.814602	0.796254	0.832951	0.86792	0.868271	0.629629
22	2-15	0.639335	0.665138	0.613532	0.615056	0.616872	0.279042
22	2-14	0.709862	0.759557	0.660168	0.753581	0.756127	0.421813
22	2-13	0.72802	0.72974	0.7263	0.781116	0.785015	0.456042
22	2-12	0.749427	0.74656	0.752294	0.805923	0.814238	0.498861
22	2-11	0.780008	0.775994	0.784021	0.829765	0.83998	0.560033
22	2-10	0.796636	0.792431	0.800841	0.84244	0.852745	0.593293
22	2-9	0.808295	0.800841	0.815749	0.849767	0.859545	0.616659
22	2-8	0.810971	0.801988	0.819954	0.853953	0.862648	0.622042
22	2-7	0.811162	0.797401	0.824924	0.858128	0.864502	0.62256
22	2-6	0.813838	0.799312	0.828364	0.863843	0.866271	0.627941
22	2-5	0.815558	0.79893	0.832187	0.876753	0.87306	0.631466
23	2-15	0.709862	0.759557	0.660168	0.739922	0.739753	0.421813
23	2-14	0.72802	0.72974	0.7263	0.780512	0.784595	0.456042
23	2-13	0.749618	0.74656	0.752676	0.805909	0.814195	0.499245
23	2-12	0.78039	0.776758	0.784021	0.829803	0.84002	0.560795
23	2-11	0.796445	0.792049	0.800841	0.842429	0.852775	0.592913
23	2-10	0.808104	0.800841	0.815367	0.849689	0.859547	0.616273
23	2-9	0.811735	0.803899	0.819572	0.853539	0.862406	0.623548
23	2-8	0.811353	0.800076	0.82263	0.857113	0.864235	0.622865
23	2-7	0.810398	0.79893	0.821865	0.86152	0.865761	0.620958
23	2-6	0.814411	0.800076	0.828746	0.869893	0.869664	0.629081
23	2-5	0.823777	0.809251	0.838303	0.8873	0.879805	0.647827
24	2-15	0.72802	0.72974	0.7263	0.780926	0.785317	0.456042
24	2-14	0.749618	0.74656	0.752676	0.805893	0.81419	0.499245
24	2-13	0.780199	0.776376	0.784021	0.829799	0.840039	0.560414
24	2-12	0.796445	0.792049	0.800841	0.842417	0.85278	0.592913
24	2-11	0.808104	0.800841	0.815367	0.849613	0.859486	0.616273
24	2-10	0.812118	0.805046	0.81919	0.85335	0.862414	0.624298
24	2-9	0.810206	0.799694	0.820719	0.8565	0.864054	0.62055
24	2-8	0.809633	0.800459	0.818807	0.860088	0.86545	0.61937
24	2-7	0.812691	0.801606	0.823777	0.86635	0.868182	0.625536
24	2-6	0.816514	0.801223	0.831804	0.879143	0.874752	0.633324
24	2-5	0.827217	0.811162	0.843272	0.895594	0.886119	0.654772
25	2-15	0.749618	0.74656	0.752676	0.805885	0.814193	0.499245
25	2-14	0.780199	0.775994	0.784404	0.829782	0.839995	0.560417
25	2-13	0.796445	0.792049	0.800841	0.842408	0.852778	0.592913
25	2-12	0.808486	0.800841	0.816131	0.849589	0.859496	0.617045
25	2-11	0.811735	0.804664	0.818807	0.853241	0.862358	0.623533
25	2-10	0.809824	0.800459	0.81919	0.856186	0.864113	0.619757
25	2-9	0.808677	0.800076	0.817278	0.85913	0.865472	0.617446
25	2-8	0.811927	0.801988	0.821865	0.863836	0.867361	0.623976
25	2-7	0.812882	0.79893	0.826835	0.871985	0.871064	0.626008
25	2-6	0.824924	0.807339	0.842508	0.88885	0.880791	0.650249
25	2-5	0.831231	0.815749	0.846713	0.901859	0.892328	0.66278
26	2-15	0.78039	0.776376	0.784404	0.829816	0.840058	0.560798
26	2-14	0.796254	0.791667	0.800841	0.842405	0.852766	0.592533
26	2-13	0.808486	0.800841	0.816131	0.849593	0.859514	0.617045
26	2-12	0.811353	0.803899	0.818807	0.853152	0.862289	0.622776
26	2-11	0.809251	0.800841	0.817661	0.855945	0.863987	0.618589
26	2-10	0.809442	0.801606	0.817278	0.858526	0.865348	0.61896
26	2-9	0.80906	0.800459	0.817661	0.862303	0.867012	0.618211
26	2-8	0.809251	0.797401	0.821101	0.868147	0.869771	0.618675
26	2-7	0.814794	0.800076	0.829511	0.881204	0.875973	0.62986
26	2-6	0.827982	0.813073	0.84289	0.896706	0.887249	0.656255
26	2-5	0.836774	0.823777	0.849771	0.906491	0.8967	0.673775
27	2-15	0.796254	0.791667	0.800841	0.842387	0.852747	0.592533
27	2-14	0.808486	0.800841	0.816131	0.849561	0.85949	0.617045
27	2-13	0.811353	0.803899	0.818807	0.853109	0.862227	0.622776
27	2-12	0.809442	0.801223	0.817661	0.855843	0.863895	0.618967
27	2-11	0.808869	0.801606	0.816131	0.858276	0.86532	0.617802
27	2-10	0.80906	0.799312	0.818807	0.86123	0.866518	0.618237
27	2-9	0.810206	0.799312	0.821101	0.866111	0.868952	0.62056
27	2-8	0.815558	0.803517	0.827599	0.874642	0.872442	0.631299
27	2-7	0.824159	0.806193	0.842125	0.890861	0.882197	0.648737
27	2-6	0.831613	0.814985	0.848242	0.901997	0.892459	0.663593
27	2-5	0.841361	0.828746	0.853976	0.909361	0.899804	0.682939
28	2-15	0.808486	0.800841	0.816131	0.849571	0.859501	0.617045
28	2-14	0.811544	0.803899	0.81919	0.853077	0.86223	0.623162
28	2-13	0.809251	0.800841	0.817661	0.855817	0.863972	0.618589
28	2-12	0.809442	0.801606	0.817278	0.858115	0.865243	0.61896
28	2-11	0.809251	0.800076	0.818425	0.860688	0.866333	0.618606
28	2-10	0.808486	0.797783	0.81919	0.864646	0.868549	0.617114
28	2-9	0.81422	0.80237	0.82607	0.870494	0.870923	0.628617
28	2-8	0.818616	0.803899	0.833333	0.88326	0.877267	0.637509
28	2-7	0.826644	0.811162	0.842125	0.897479	0.888154	0.653601
28	2-6	0.838303	0.823777	0.852829	0.906384	0.896854	0.676891
28	2-5	0.840596	0.829511	0.851682	0.908181	0.899312	0.68136
29	2-15	0.811735	0.803899	0.819572	0.853077	0.862236	0.623548
29	2-14	0.809251	0.800841	0.817661	0.855796	0.863949	0.618589
29	2-13	0.809251	0.801223	0.817278	0.858064	0.865314	0.618581
29	2-12	0.810206	0.801223	0.81919	0.860442	0.866162	0.620513
29	2-11	0.808869	0.798547	0.81919	0.86372	0.868387	0.617869
29	2-10	0.811353	0.803899	0.818807	0.867964	0.869982	0.622776
29	2-9	0.816131	0.805428	0.826835	0.877045	0.873618	0.632408
29	2-8	0.825306	0.812309	0.838303	0.891752	0.883033	0.650832
29	2-7	0.832378	0.815367	0.849388	0.90179	0.892545	0.66514
29	2-6	0.840214	0.824924	0.855505	0.908338	0.899154	0.680747
29	2-5	0.837347	0.826453	0.848242	0.905389	0.897048	0.674854
210	2-15	0.809251	0.800841	0.817661	0.855788	0.863907	0.618589
210	2-14	0.809251	0.801606	0.816896	0.857993	0.865229	0.618574
210	2-13	0.81078	0.801223	0.820336	0.860331	0.866302	0.621673
210	2-12	0.808869	0.79893	0.818807	0.863315	0.868372	0.617859
210	2-11	0.80906	0.801606	0.816514	0.866552	0.869486	0.618188
210	2-10	0.817087	0.806957	0.827217	0.873001	0.87209	0.634305
210	2-9	0.819954	0.808486	0.831422	0.884795	0.878278	0.640077
210	2-8	0.826644	0.810398	0.84289	0.897383	0.88829	0.653633
210	2-7	0.838303	0.824541	0.852064	0.905681	0.896257	0.676862
210	2-6	0.839258	0.826453	0.852064	0.906873	0.898096	0.678739
210	2-5	0.830657	0.820719	0.840596	0.900282	0.89246	0.661446
211	2-15	0.80906	0.801223	0.816896	0.857983	0.865289	0.618195
211	2-14	0.81078	0.801606	0.819954	0.860212	0.866238	0.621664
211	2-13	0.809633	0.800459	0.818807	0.863042	0.868317	0.61937
211	2-12	0.80906	0.801988	0.816131	0.865692	0.869523	0.618181
211	2-11	0.81594	0.80581	0.82607	0.8709	0.871787	0.63201
211	2-10	0.816514	0.806193	0.826835	0.878431	0.874483	0.633162
211	2-9	0.823394	0.811162	0.835627	0.892068	0.8833	0.646983
211	2-8	0.833142	0.817278	0.849006	0.901411	0.89213	0.66662
211	2-7	0.83792	0.824541	0.8513	0.90743	0.898403	0.676083
211	2-6	0.836009	0.824159	0.847859	0.903991	0.895759	0.672207
211	2-5	0.824159	0.813073	0.835245	0.892118	0.88379	0.648477
212	2-15	0.81078	0.801223	0.820336	0.860175	0.866194	0.621673
212	2-14	0.809442	0.800459	0.818425	0.862819	0.868104	0.618984
212	2-13	0.808295	0.800076	0.816514	0.865262	0.869489	0.616674
212	2-12	0.813647	0.804281	0.823012	0.869042	0.871266	0.627404
212	2-11	0.817087	0.809633	0.824541	0.874325	0.872563	0.634245
212	2-10	0.820145	0.808486	0.831804	0.885414	0.878307	0.640465
212	2-9	0.826453	0.811544	0.841361	0.897143	0.888215	0.653196
212	2-8	0.835818	0.82263	0.849006	0.905063	0.895644	0.67187
212	2-7	0.837347	0.822248	0.852446	0.905922	0.897249	0.675002
212	2-6	0.828173	0.816514	0.839832	0.898932	0.891081	0.656524
212	2-5	0.813265	0.807339	0.81919	0.881051	0.871841	0.626573
213	2-15	0.809633	0.800459	0.818807	0.862756	0.86815	0.61937
213	2-14	0.808295	0.799694	0.816896	0.864981	0.869322	0.616681
213	2-13	0.813073	0.804664	0.821483	0.868219	0.87106	0.626235
213	2-12	0.813838	0.806193	0.821483	0.871665	0.871656	0.627749
213	2-11	0.816896	0.807722	0.82607	0.879305	0.875	0.633899
213	2-10	0.823012	0.808486	0.837538	0.891847	0.883071	0.646297
213	2-9	0.830657	0.816131	0.845183	0.900882	0.891609	0.661594
213	2-8	0.83792	0.823777	0.852064	0.90659	0.897677	0.676112
213	2-7	0.835245	0.823012	0.847477	0.902975	0.894893	0.67069
213	2-6	0.825115	0.811544	0.838685	0.890705	0.882773	0.650469
213	2-5	0.799312	0.792049	0.806575	0.866367	0.85495	0.598687
214	2-15	0.808677	0.801606	0.815749	0.865017	0.869566	0.617416
214	2-14	0.811927	0.804664	0.81919	0.86757	0.870805	0.623919
214	2-13	0.815176	0.809251	0.821101	0.870321	0.871756	0.630396
214	2-12	0.81422	0.808104	0.820336	0.875214	0.872681	0.628487
214	2-11	0.820528	0.808869	0.832187	0.885955	0.878239	0.641229
214	2-10	0.824541	0.808869	0.840214	0.896443	0.887598	0.649402
214	2-9	0.835054	0.820336	0.849771	0.904659	0.895448	0.670398
214	2-8	0.837538	0.823012	0.852064	0.905299	0.896709	0.675362
214	2-7	0.828173	0.817661	0.838685	0.897922	0.890114	0.656491
214	2-6	0.81078	0.803899	0.817661	0.879502	0.869737	0.621618
214	2-5	0.78555	0.780581	0.79052	0.853883	0.839804	0.571129
215	2-15	0.810589	0.803517	0.817661	0.867156	0.87055	0.62124
215	2-14	0.811735	0.805046	0.818425	0.869362	0.871241	0.623527
215	2-13	0.814411	0.807722	0.821101	0.872707	0.872148	0.628879
215	2-12	0.817278	0.810398	0.824159	0.879906	0.874917	0.634617
215	2-11	0.824732	0.813456	0.836009	0.891241	0.882412	0.64963
215	2-10	0.830657	0.814985	0.84633	0.900358	0.891251	0.66164
215	2-9	0.83792	0.823394	0.852446	0.906124	0.897313	0.676126
215	2-8	0.834671	0.823012	0.84633	0.902131	0.894027	0.669525
215	2-7	0.825306	0.810398	0.840214	0.889642	0.881779	0.650901
215	2-6	0.799503	0.795489	0.803517	0.865047	0.853837	0.599025
215	2-5	0.780008	0.7737	0.786315	0.843328	0.828795	0.56006

## Sheet: svm-8
Table S6. The results of tuning parameters on 8-mer embedding of SVM
c	gamma	acc	sn	sp	auc	ap	mcc
2-5	2-15	0.638953	0.663609	0.614297	0.5	0.5	0.278244
2-5	2-14	0.639144	0.663609	0.614679	0.468586	0.467989	0.278621
2-5	2-13	0.639144	0.663609	0.614679	0.457111	0.462579	0.278621
2-5	2-12	0.639144	0.663609	0.614679	0.468584	0.463108	0.278621
2-5	2-11	0.639335	0.663609	0.615061	0.479697	0.471805	0.278999
2-5	2-10	0.639144	0.662844	0.615443	0.489686	0.497259	0.278601
2-5	2-9	0.639335	0.661697	0.616972	0.510165	0.552508	0.278949
2-5	2-8	0.639526	0.660933	0.618119	0.601147	0.60259	0.279308
2-5	2-7	0.711965	0.75	0.67393	0.726913	0.719741	0.425162
2-5	2-6	0.725153	0.725535	0.724771	0.782595	0.787147	0.450306
2-5	2-5	0.747324	0.745795	0.748853	0.805804	0.812771	0.494651
2-4	2-15	0.638953	0.663609	0.614297	0.479701	0.471822	0.278244
2-4	2-14	0.639144	0.663609	0.614679	0.467784	0.461998	0.278621
2-4	2-13	0.639144	0.663609	0.614679	0.467669	0.467998	0.278621
2-4	2-12	0.639144	0.663609	0.614679	0.490087	0.474572	0.278621
2-4	2-11	0.639335	0.663609	0.615061	0.499809	0.499904	0.278999
2-4	2-10	0.639144	0.662844	0.615443	0.520868	0.518312	0.278601
2-4	2-9	0.639335	0.661697	0.616972	0.602265	0.605324	0.278949
2-4	2-8	0.71292	0.756881	0.66896	0.75441	0.761013	0.427496
2-4	2-7	0.725153	0.727829	0.722477	0.782201	0.786837	0.450312
2-4	2-6	0.749809	0.751529	0.748089	0.806584	0.814359	0.499621
2-4	2-5	0.777523	0.777905	0.777141	0.829498	0.838423	0.555046
2-3	2-15	0.638953	0.663609	0.614297	0.479701	0.471822	0.278244
2-3	2-14	0.639144	0.663609	0.614679	0.4797	0.471818	0.278621
2-3	2-13	0.639144	0.663609	0.614679	0.4797	0.471817	0.278621
2-3	2-12	0.639144	0.663609	0.614679	0.489688	0.49726	0.278621
2-3	2-11	0.639335	0.663609	0.615061	0.5	0.5	0.278999
2-3	2-10	0.639144	0.662844	0.615443	0.570585	0.575603	0.278601
2-3	2-9	0.715214	0.760703	0.669725	0.741553	0.729872	0.432221
2-3	2-8	0.726491	0.731269	0.721713	0.782229	0.786691	0.453002
2-3	2-7	0.750956	0.754969	0.746942	0.807206	0.815451	0.501927
2-3	2-6	0.779052	0.777905	0.780199	0.830135	0.839749	0.558105
2-3	2-5	0.796445	0.789755	0.803135	0.843313	0.852506	0.592943
2-2	2-15	0.638953	0.663609	0.614297	0.475305	0.463909	0.278244
2-2	2-14	0.639144	0.663609	0.614679	0.489689	0.49726	0.278621
2-2	2-13	0.639144	0.663609	0.614679	0.5	0.5	0.278621
2-2	2-12	0.639144	0.663609	0.614679	0.509913	0.502779	0.278621
2-2	2-11	0.639335	0.663609	0.615061	0.62928	0.633128	0.278999
2-2	2-10	0.715787	0.763761	0.667813	0.759401	0.754312	0.433575
2-2	2-9	0.726109	0.731269	0.720948	0.783006	0.788495	0.452241
2-2	2-8	0.750956	0.756498	0.745413	0.807622	0.816059	0.501942
2-2	2-7	0.780199	0.77867	0.781728	0.830466	0.840419	0.5604
2-2	2-6	0.797592	0.792049	0.803135	0.843175	0.852898	0.59522
2-2	2-5	0.80581	0.792049	0.819572	0.851667	0.86006	0.611853
2-1	2-15	0.638953	0.663609	0.614297	0.479701	0.471822	0.278244
2-1	2-14	0.639144	0.663609	0.614679	0.448776	0.455725	0.278621
2-1	2-13	0.639144	0.663609	0.614679	0.5	0.5	0.278621
2-1	2-12	0.639144	0.663609	0.614679	0.596828	0.602445	0.278621
2-1	2-11	0.716361	0.765291	0.667431	0.766098	0.771648	0.434809
2-1	2-10	0.726491	0.732034	0.720948	0.783259	0.788952	0.453009
2-1	2-9	0.751147	0.757263	0.745031	0.807803	0.816312	0.502331
2-1	2-8	0.78211	0.780963	0.783257	0.830502	0.84064	0.564222
2-1	2-7	0.79893	0.793196	0.804664	0.843049	0.853081	0.597899
2-1	2-6	0.806384	0.795489	0.817278	0.851145	0.860244	0.612913
2-1	2-5	0.809442	0.793196	0.825688	0.857881	0.864609	0.619211
20	2-15	0.638953	0.663609	0.614297	0.5	0.5	0.278244
20	2-14	0.639144	0.663609	0.614679	0.510311	0.55248	0.278621
20	2-13	0.639144	0.663609	0.614679	0.578755	0.61001	0.278621
20	2-12	0.716552	0.766055	0.667049	0.749542	0.73952	0.435242
20	2-11	0.7263	0.732034	0.720566	0.782729	0.787756	0.452629
20	2-10	0.751338	0.757645	0.745031	0.807768	0.81633	0.502716
20	2-9	0.781919	0.781346	0.782492	0.830506	0.840738	0.563838
20	2-8	0.799312	0.79396	0.804664	0.843009	0.853257	0.598658
20	2-7	0.808677	0.798547	0.818807	0.850777	0.860248	0.617481
20	2-6	0.809633	0.795107	0.824159	0.856444	0.863993	0.619528
20	2-5	0.8125	0.794343	0.830657	0.863458	0.867469	0.625413
21	2-15	0.638953	0.663609	0.614297	0.500191	0.500191	0.278244
21	2-14	0.639144	0.663609	0.614679	0.649346	0.629927	0.278621
21	2-13	0.716552	0.766437	0.666667	0.730756	0.733656	0.435276
21	2-12	0.7263	0.732034	0.720566	0.783136	0.788901	0.452629
21	2-11	0.751147	0.757263	0.745031	0.807781	0.81638	0.502331
21	2-10	0.78211	0.781728	0.782492	0.830537	0.840797	0.56422
21	2-9	0.798739	0.792431	0.805046	0.842997	0.853351	0.597525
21	2-8	0.808295	0.799312	0.817278	0.850552	0.860301	0.61669
21	2-7	0.812118	0.799694	0.824541	0.855571	0.863898	0.624428
21	2-6	0.812691	0.795489	0.829893	0.861297	0.866839	0.625753
21	2-5	0.814985	0.796254	0.833716	0.870549	0.871126	0.630412
22	2-15	0.638953	0.663609	0.614297	0.574015	0.582096	0.278244
22	2-14	0.716743	0.76682	0.666667	0.760674	0.765459	0.435677
22	2-13	0.726491	0.732034	0.720948	0.783349	0.78902	0.453009
22	2-12	0.750956	0.757263	0.744648	0.807828	0.816445	0.501951
22	2-11	0.782301	0.78211	0.782492	0.830549	0.840825	0.564602
22	2-10	0.798739	0.792813	0.804664	0.84299	0.853395	0.597519
22	2-9	0.808677	0.800076	0.817278	0.850393	0.860249	0.617446
22	2-8	0.812691	0.801606	0.823777	0.855235	0.864007	0.625536
22	2-7	0.81422	0.800459	0.827982	0.859865	0.866503	0.628679
22	2-6	0.816705	0.80237	0.83104	0.86646	0.869353	0.63367
22	2-5	0.816323	0.797783	0.834862	0.880398	0.876403	0.633081
23	2-15	0.716552	0.76682	0.666284	0.747855	0.732039	0.435309
23	2-14	0.726491	0.732034	0.720948	0.78314	0.788969	0.453009
23	2-13	0.750956	0.757263	0.744648	0.807819	0.816444	0.501951
23	2-12	0.78211	0.78211	0.78211	0.830561	0.840863	0.56422
23	2-11	0.798547	0.792813	0.804281	0.842992	0.853445	0.597134
23	2-10	0.808869	0.801223	0.816514	0.85029	0.860233	0.617809
23	2-9	0.812882	0.80237	0.823394	0.854917	0.863942	0.625903
23	2-8	0.813456	0.801223	0.825688	0.859035	0.866377	0.627099
23	2-7	0.817661	0.805046	0.830275	0.86416	0.868639	0.635523
23	2-6	0.816896	0.801606	0.832187	0.873044	0.872708	0.634089
23	2-5	0.826644	0.808104	0.845183	0.890775	0.882853	0.653737
24	2-15	0.726491	0.732034	0.720948	0.783385	0.789026	0.453009
24	2-14	0.750956	0.757263	0.744648	0.807836	0.81644	0.501951
24	2-13	0.78211	0.78211	0.78211	0.830572	0.840892	0.56422
24	2-12	0.798547	0.793196	0.803899	0.842995	0.853452	0.597129
24	2-11	0.808869	0.801223	0.816514	0.850231	0.860208	0.617809
24	2-10	0.813073	0.803135	0.823012	0.854768	0.863918	0.626271
24	2-9	0.812118	0.801223	0.823012	0.858462	0.866219	0.624384
24	2-8	0.814411	0.80237	0.826453	0.862824	0.868488	0.629005
24	2-7	0.816896	0.803899	0.829893	0.869077	0.870988	0.634006
24	2-6	0.822057	0.803517	0.840596	0.882341	0.877611	0.644556
24	2-5	0.831422	0.811927	0.850917	0.897517	0.888252	0.663348
25	2-15	0.751147	0.757645	0.744648	0.807784	0.816378	0.502336
25	2-14	0.78211	0.78211	0.78211	0.830566	0.84089	0.56422
25	2-13	0.798739	0.793578	0.803899	0.84298	0.853449	0.597509
25	2-12	0.808677	0.801223	0.816131	0.850197	0.860205	0.617423
25	2-11	0.812691	0.803517	0.821865	0.854682	0.86389	0.625488
25	2-10	0.812691	0.801988	0.823394	0.858203	0.866168	0.625526
25	2-9	0.813456	0.80237	0.824541	0.861841	0.868098	0.627065
25	2-8	0.814794	0.803899	0.825688	0.866671	0.870242	0.629737
25	2-7	0.82091	0.803899	0.83792	0.87548	0.873877	0.642191
25	2-6	0.825306	0.806193	0.844419	0.89112	0.883138	0.651087
25	2-5	0.836009	0.817661	0.854358	0.902461	0.893021	0.672471
26	2-15	0.78211	0.78211	0.78211	0.830596	0.840917	0.56422
26	2-14	0.798739	0.793578	0.803899	0.84301	0.853492	0.597509
26	2-13	0.808486	0.801223	0.815749	0.850195	0.860203	0.617038
26	2-12	0.813265	0.804281	0.822248	0.854635	0.863892	0.62663
26	2-11	0.813265	0.80237	0.824159	0.857962	0.866051	0.626678
26	2-10	0.813838	0.801988	0.825688	0.861333	0.867954	0.627852
26	2-9	0.815176	0.806575	0.823777	0.865432	0.869829	0.630445
26	2-8	0.816896	0.803517	0.830275	0.871294	0.872132	0.634019
26	2-7	0.822439	0.804664	0.840214	0.883215	0.878185	0.645286
26	2-6	0.832187	0.813073	0.8513	0.897505	0.888547	0.664859
26	2-5	0.840405	0.823777	0.857034	0.906924	0.897013	0.681187
27	2-15	0.79893	0.793578	0.804281	0.842996	0.853477	0.597894
27	2-14	0.808677	0.801223	0.816131	0.850197	0.860221	0.617423
27	2-13	0.813073	0.803899	0.822248	0.854583	0.863918	0.626252
27	2-12	0.813265	0.801988	0.824541	0.857877	0.866087	0.626688
27	2-11	0.8125	0.801606	0.823394	0.861091	0.868029	0.625148
27	2-10	0.815367	0.804664	0.82607	0.86453	0.869582	0.630879
27	2-9	0.813838	0.801223	0.826453	0.868848	0.871346	0.627876
27	2-8	0.818234	0.801606	0.834862	0.876956	0.874623	0.63682
27	2-7	0.826261	0.807339	0.845183	0.891946	0.883854	0.652991
27	2-6	0.835245	0.815367	0.855122	0.902344	0.893048	0.67102
27	2-5	0.840596	0.828746	0.852446	0.908944	0.899447	0.681384
28	2-15	0.808677	0.801223	0.816131	0.850172	0.860205	0.617423
28	2-14	0.812882	0.803517	0.822248	0.854566	0.863889	0.625874
28	2-13	0.813265	0.801988	0.824541	0.85783	0.866029	0.626688
28	2-12	0.812309	0.801223	0.823394	0.860999	0.867994	0.624771
28	2-11	0.814985	0.805046	0.824924	0.864084	0.869407	0.630094
28	2-10	0.812882	0.800459	0.825306	0.867406	0.870735	0.625958
28	2-9	0.816131	0.804281	0.827982	0.873071	0.872641	0.632441
28	2-8	0.82091	0.805046	0.836774	0.884033	0.878722	0.642143
28	2-7	0.832569	0.811927	0.853211	0.897556	0.888933	0.665705
28	2-6	0.840214	0.826453	0.853976	0.906157	0.896514	0.680686
28	2-5	0.840596	0.831422	0.849771	0.908862	0.899835	0.681307
29	2-15	0.813073	0.803899	0.822248	0.854586	0.863884	0.626252
29	2-14	0.813265	0.801988	0.824541	0.857837	0.866033	0.626688
29	2-13	0.812691	0.801988	0.823394	0.860917	0.86801	0.625526
29	2-12	0.81422	0.804281	0.824159	0.863782	0.869323	0.628565
29	2-11	0.812691	0.802752	0.82263	0.866572	0.870682	0.625506
29	2-10	0.814794	0.804281	0.825306	0.870711	0.872015	0.629726
29	2-9	0.817469	0.804281	0.830657	0.87818	0.875323	0.63516
29	2-8	0.826835	0.810398	0.843272	0.89243	0.884547	0.654023
29	2-7	0.835627	0.816514	0.85474	0.901983	0.892988	0.671745
29	2-6	0.837347	0.825306	0.849388	0.907719	0.898575	0.67489
29	2-5	0.840596	0.834098	0.847095	0.907704	0.899627	0.68125
210	2-15	0.813456	0.801988	0.824924	0.85783	0.866055	0.627076
210	2-14	0.812691	0.801988	0.823394	0.860899	0.868062	0.625526
210	2-13	0.81422	0.804281	0.824159	0.863666	0.869383	0.628565
210	2-12	0.812309	0.802752	0.821865	0.866166	0.870608	0.624732
210	2-11	0.812882	0.803135	0.82263	0.869127	0.871136	0.625883
210	2-10	0.816705	0.806957	0.826453	0.874575	0.873363	0.63353
210	2-9	0.819572	0.802752	0.836391	0.885129	0.879292	0.639506
210	2-8	0.831995	0.813073	0.850917	0.897288	0.888872	0.664467
210	2-7	0.838112	0.824541	0.851682	0.905102	0.895603	0.676472
210	2-6	0.841552	0.829893	0.853211	0.907552	0.89851	0.68329
210	2-5	0.836583	0.832951	0.840214	0.904194	0.896736	0.673183
211	2-15	0.812691	0.801988	0.823394	0.860883	0.868012	0.625526
211	2-14	0.814985	0.805046	0.824924	0.863582	0.869372	0.630094
211	2-13	0.811927	0.80237	0.821483	0.865891	0.870585	0.623967
211	2-12	0.812882	0.80237	0.823394	0.868039	0.87078	0.625903
211	2-11	0.814985	0.80581	0.824159	0.872121	0.872368	0.630075
211	2-10	0.81594	0.804281	0.827599	0.87924	0.876122	0.632053
211	2-9	0.823586	0.808869	0.838303	0.892355	0.884582	0.647452
211	2-8	0.833716	0.817278	0.850153	0.901161	0.892544	0.667792
211	2-7	0.838112	0.825306	0.850917	0.906541	0.897571	0.676445
211	2-6	0.840405	0.833716	0.847095	0.906371	0.8982	0.680871
211	2-5	0.831422	0.828364	0.83448	0.898901	0.891304	0.662856
212	2-15	0.814029	0.803899	0.824159	0.863559	0.869388	0.628187
212	2-14	0.811162	0.801988	0.820336	0.865689	0.870524	0.622429
212	2-13	0.813073	0.803135	0.823012	0.86737	0.870555	0.626271
212	2-12	0.81422	0.805428	0.823012	0.870577	0.871463	0.628538
212	2-11	0.81594	0.80581	0.82607	0.875565	0.874292	0.63201
212	2-10	0.819763	0.806575	0.832951	0.885554	0.879769	0.639749
212	2-9	0.82932	0.811927	0.846713	0.896948	0.888592	0.659038
212	2-8	0.837156	0.824159	0.850153	0.904051	0.894803	0.67454
212	2-7	0.839832	0.827599	0.852064	0.906797	0.897819	0.679867
212	2-6	0.836009	0.832187	0.839832	0.903163	0.896076	0.672038
212	2-5	0.82435	0.818807	0.829893	0.888864	0.880743	0.64874
213	2-15	0.811353	0.801988	0.820719	0.865554	0.870476	0.622816
213	2-14	0.812691	0.803517	0.821865	0.867099	0.870341	0.625488
213	2-13	0.814794	0.804664	0.824924	0.869776	0.871469	0.629716
213	2-12	0.812882	0.806193	0.819572	0.873245	0.872943	0.625821
213	2-11	0.816896	0.803135	0.830657	0.879871	0.876425	0.634032
213	2-10	0.822821	0.807339	0.838303	0.891698	0.884268	0.645952
213	2-9	0.831995	0.816131	0.847859	0.900461	0.891776	0.664325
213	2-8	0.837156	0.824541	0.849771	0.905674	0.896621	0.674527
213	2-7	0.839067	0.829893	0.848242	0.905374	0.897333	0.678249
213	2-6	0.831231	0.825688	0.836774	0.897668	0.890382	0.662502
213	2-5	0.808869	0.805428	0.812309	0.875765	0.866202	0.617752
214	2-15	0.813265	0.803135	0.823394	0.867088	0.87063	0.626658
214	2-14	0.813838	0.804664	0.823012	0.869155	0.871316	0.627782
214	2-13	0.811353	0.80581	0.816896	0.871734	0.872289	0.622745
214	2-12	0.812309	0.803899	0.820719	0.876234	0.874737	0.624706
214	2-11	0.818425	0.807722	0.829128	0.885399	0.879569	0.636996
214	2-10	0.826261	0.811927	0.840596	0.896165	0.887973	0.652791
214	2-9	0.837156	0.82263	0.851682	0.903624	0.894451	0.674597
214	2-8	0.838303	0.825306	0.8513	0.906177	0.897377	0.676834
214	2-7	0.836583	0.832951	0.840214	0.902261	0.895291	0.673183
214	2-6	0.822821	0.818425	0.827217	0.887795	0.879656	0.645667
214	2-5	0.796827	0.794725	0.79893	0.862098	0.849876	0.59366
215	2-15	0.81422	0.806575	0.821865	0.8689	0.871109	0.628514
215	2-14	0.8125	0.80581	0.81919	0.870705	0.87186	0.625056
215	2-13	0.814029	0.80581	0.822248	0.873969	0.873441	0.628143
215	2-12	0.815176	0.803899	0.826453	0.87988	0.876459	0.630512
215	2-11	0.822439	0.808104	0.836774	0.891063	0.883872	0.645143
215	2-10	0.831995	0.818043	0.845948	0.900048	0.891476	0.66425
215	2-9	0.838112	0.824159	0.852064	0.905185	0.896277	0.676487
215	2-8	0.838494	0.827982	0.849006	0.904752	0.896874	0.677137
215	2-7	0.830466	0.82607	0.834862	0.896455	0.889635	0.660958
215	2-6	0.808486	0.801606	0.815367	0.875602	0.866043	0.617031
215	2-5	0.787462	0.785168	0.789755	0.84974	0.839115	0.57493

## Sheet: svm4-6
Table S7. The results of tuning parameters on the 4, 5, 6-mer combination embedding of SVM
c	gamma	acc	sn	sp	auc	ap	mcc
2-5	2-15	0.636086	0.684251	0.58792	0.479019	0.471137	0.273443
2-5	2-14	0.636086	0.684251	0.58792	0.479023	0.471134	0.273443
2-5	2-13	0.636086	0.684251	0.58792	0.479021	0.471132	0.273443
2-5	2-12	0.636277	0.683869	0.588685	0.489618	0.473949	0.273797
2-5	2-11	0.636659	0.683104	0.590214	0.5	0.5	0.274505
2-5	2-10	0.637424	0.681575	0.593272	0.558253	0.576768	0.275925
2-5	2-9	0.693043	0.755352	0.630734	0.72943	0.720393	0.389119
2-5	2-8	0.731651	0.746942	0.716361	0.784045	0.788557	0.46352
2-5	2-7	0.749809	0.754205	0.745413	0.806356	0.815073	0.499637
2-5	2-6	0.775994	0.781346	0.770642	0.828353	0.838354	0.552019
2-5	2-5	0.791667	0.789373	0.79396	0.842848	0.852206	0.583339
2-4	2-15	0.636086	0.684251	0.58792	0.457725	0.47035	0.273443
2-4	2-14	0.636086	0.684251	0.58792	0.48948	0.497206	0.273443
2-4	2-13	0.636086	0.684251	0.58792	0.489618	0.47395	0.273443
2-4	2-12	0.636277	0.683869	0.588685	0.489618	0.473949	0.273797
2-4	2-11	0.636659	0.683104	0.590214	0.603532	0.618335	0.274505
2-4	2-10	0.693616	0.76185	0.625382	0.738127	0.706605	0.390889
2-4	2-9	0.730122	0.747706	0.712538	0.784417	0.789025	0.46053
2-4	2-8	0.752102	0.761086	0.743119	0.807254	0.816511	0.504286
2-4	2-7	0.777714	0.782492	0.772936	0.829507	0.840419	0.555453
2-4	2-6	0.794151	0.789755	0.798547	0.843059	0.853819	0.588325
2-4	2-5	0.805046	0.797018	0.813073	0.853588	0.862002	0.61017
2-3	2-15	0.636086	0.684251	0.58792	0.479024	0.471138	0.273443
2-3	2-14	0.636086	0.684251	0.58792	0.4556	0.457349	0.273443
2-3	2-13	0.636086	0.684251	0.58792	0.550495	0.527164	0.273443
2-3	2-12	0.636277	0.683869	0.588685	0.586002	0.600609	0.273797
2-3	2-11	0.695336	0.768731	0.621942	0.752346	0.739072	0.394951
2-3	2-10	0.730696	0.749618	0.711774	0.784384	0.788577	0.461722
2-3	2-9	0.752294	0.76185	0.742737	0.807795	0.817361	0.504679
2-3	2-8	0.778861	0.784404	0.773318	0.829962	0.841351	0.557756
2-3	2-7	0.796827	0.791667	0.801988	0.843178	0.854593	0.593686
2-3	2-6	0.805237	0.795107	0.815367	0.851793	0.861604	0.610599
2-3	2-5	0.811162	0.792049	0.830275	0.862725	0.868026	0.622779
2-2	2-15	0.636086	0.684251	0.58792	0.461802	0.461751	0.273443
2-2	2-14	0.636086	0.684251	0.58792	0.510381	0.502915	0.273443
2-2	2-13	0.636086	0.684251	0.58792	0.576863	0.617814	0.273443
2-2	2-12	0.695145	0.769113	0.621177	0.746026	0.731545	0.394633
2-2	2-11	0.730696	0.749235	0.712156	0.785477	0.790004	0.461709
2-2	2-10	0.752867	0.762997	0.742737	0.808138	0.817819	0.505838
2-2	2-9	0.779625	0.78555	0.7737	0.830232	0.84194	0.55929
2-2	2-8	0.797401	0.792431	0.80237	0.843161	0.854923	0.594831
2-2	2-7	0.806575	0.797783	0.815367	0.850921	0.861534	0.613245
2-2	2-6	0.811353	0.793578	0.829128	0.858852	0.866737	0.6231
2-2	2-5	0.815558	0.791284	0.839832	0.874176	0.873897	0.631861
2-1	2-15	0.636086	0.684251	0.58792	0.539454	0.552296	0.273443
2-1	2-14	0.636086	0.684251	0.58792	0.565728	0.587456	0.273443
2-1	2-13	0.695719	0.770642	0.620795	0.686292	0.674187	0.395907
2-1	2-12	0.731651	0.750765	0.712538	0.785868	0.791869	0.463642
2-1	2-11	0.75344	0.763761	0.743119	0.808205	0.818024	0.506989
2-1	2-10	0.780581	0.786697	0.774465	0.830471	0.842259	0.561204
2-1	2-9	0.797783	0.792049	0.803517	0.843047	0.85501	0.595605
2-1	2-8	0.807339	0.800459	0.81422	0.850456	0.861652	0.614737
2-1	2-7	0.813073	0.797783	0.828364	0.856978	0.866098	0.62644
2-1	2-6	0.814029	0.793196	0.834862	0.867247	0.870757	0.628604
2-1	2-5	0.818807	0.796636	0.840979	0.885979	0.880464	0.638242
20	2-15	0.636086	0.684251	0.58792	0.598539	0.595643	0.273443
20	2-14	0.695719	0.771024	0.620413	0.768981	0.765282	0.395954
20	2-13	0.731269	0.750382	0.712156	0.785388	0.791219	0.462877
20	2-12	0.753823	0.764526	0.743119	0.808296	0.818094	0.507762
20	2-11	0.780963	0.786697	0.775229	0.830522	0.842423	0.561964
20	2-10	0.797974	0.792813	0.803135	0.842961	0.855022	0.59598
20	2-9	0.808104	0.801988	0.81422	0.850108	0.861572	0.616254
20	2-8	0.8125	0.799694	0.825306	0.855971	0.865885	0.625205
20	2-7	0.814411	0.798165	0.830657	0.863265	0.869241	0.629155
20	2-6	0.816323	0.796254	0.836391	0.877475	0.875637	0.633155
20	2-5	0.825306	0.809251	0.841361	0.895644	0.886664	0.650947
21	2-15	0.69591	0.771024	0.620795	0.743447	0.739209	0.396317
21	2-14	0.731269	0.750382	0.712156	0.784618	0.789809	0.462877
21	2-13	0.753631	0.764526	0.742737	0.808409	0.818291	0.507383
21	2-12	0.781154	0.786697	0.775612	0.830542	0.842491	0.562343
21	2-11	0.797974	0.793196	0.802752	0.842957	0.85508	0.595975
21	2-10	0.808486	0.80237	0.814602	0.849845	0.861494	0.617019
21	2-9	0.814411	0.803517	0.825306	0.855205	0.865651	0.628972
21	2-8	0.814794	0.800841	0.828746	0.861083	0.868466	0.629832
21	2-7	0.816705	0.800841	0.832569	0.870685	0.872283	0.633729
21	2-6	0.818043	0.800841	0.835245	0.888867	0.881558	0.636462
21	2-5	0.832378	0.816131	0.848624	0.902064	0.892082	0.665107
22	2-15	0.731269	0.750382	0.712156	0.784639	0.789686	0.462877
22	2-14	0.753823	0.764908	0.742737	0.808435	0.818288	0.50777
22	2-13	0.781154	0.786697	0.775612	0.830561	0.842522	0.562343
22	2-12	0.797974	0.793196	0.802752	0.842934	0.85509	0.595975
22	2-11	0.808486	0.80237	0.814602	0.84971	0.861471	0.617019
22	2-10	0.814602	0.804664	0.824541	0.854695	0.865436	0.629329
22	2-9	0.813838	0.802752	0.824924	0.859542	0.867829	0.62783
22	2-8	0.814794	0.802752	0.826835	0.866778	0.870727	0.62977
22	2-7	0.818043	0.801223	0.834862	0.880169	0.876695	0.636446
22	2-6	0.828555	0.813073	0.844037	0.896965	0.887398	0.657425
22	2-5	0.838303	0.824924	0.851682	0.907255	0.897025	0.676848
23	2-15	0.753631	0.764526	0.742737	0.808364	0.818211	0.507383
23	2-14	0.781346	0.786697	0.775994	0.830561	0.842541	0.562723
23	2-13	0.797974	0.793196	0.802752	0.842922	0.85509	0.595975
23	2-12	0.808486	0.801988	0.814985	0.849663	0.861478	0.617025
23	2-11	0.815558	0.806575	0.824541	0.854423	0.865249	0.631218
23	2-10	0.814794	0.805046	0.824541	0.858619	0.867582	0.629707
23	2-9	0.81594	0.804281	0.827599	0.864485	0.870067	0.632053
23	2-8	0.814411	0.799694	0.829128	0.873691	0.873591	0.629095
23	2-7	0.822248	0.803135	0.841361	0.890266	0.882515	0.644967
23	2-6	0.834289	0.81919	0.849388	0.903167	0.892864	0.668883
23	2-5	0.840596	0.829893	0.8513	0.910835	0.900249	0.681349
24	2-15	0.781346	0.786697	0.775994	0.830571	0.842554	0.562723
24	2-14	0.797974	0.793196	0.802752	0.842918	0.855101	0.595975
24	2-13	0.809251	0.803517	0.814985	0.849649	0.861486	0.618542
24	2-12	0.814985	0.806575	0.823394	0.854265	0.865183	0.630059
24	2-11	0.814411	0.806575	0.822248	0.858188	0.867455	0.6289
24	2-10	0.814602	0.804664	0.824541	0.863204	0.86983	0.629329
24	2-9	0.816131	0.803135	0.829128	0.869933	0.87211	0.632477
24	2-8	0.817469	0.798165	0.836774	0.882521	0.877937	0.635413
24	2-7	0.829702	0.81078	0.848624	0.898281	0.888816	0.659876
24	2-6	0.837156	0.821101	0.853211	0.908111	0.897594	0.67466
24	2-5	0.843846	0.83448	0.853211	0.912951	0.902424	0.687812
25	2-15	0.797974	0.793196	0.802752	0.842922	0.855118	0.595975
25	2-14	0.80906	0.803135	0.814985	0.849629	0.861471	0.618163
25	2-13	0.814411	0.806575	0.822248	0.854193	0.865167	0.6289
25	2-12	0.814985	0.807722	0.822248	0.857875	0.867367	0.630036
25	2-11	0.813838	0.803899	0.823777	0.862248	0.869575	0.6278
25	2-10	0.816323	0.80581	0.826835	0.867472	0.871323	0.632785
25	2-9	0.816514	0.801223	0.831804	0.876171	0.874654	0.633324
25	2-8	0.82435	0.807339	0.841361	0.891875	0.883739	0.649076
25	2-7	0.836774	0.819954	0.853593	0.903815	0.89343	0.673929
25	2-6	0.839641	0.826453	0.852829	0.911135	0.900519	0.679518
25	2-5	0.84633	0.838303	0.854358	0.913312	0.902899	0.69275
26	2-15	0.80906	0.803135	0.814985	0.849608	0.861442	0.618163
26	2-14	0.814411	0.806193	0.82263	0.854138	0.865115	0.628908
26	2-13	0.814602	0.807339	0.821865	0.857704	0.867253	0.629271
26	2-12	0.814029	0.803517	0.824541	0.861722	0.869335	0.628197
26	2-11	0.814602	0.802752	0.826453	0.865713	0.870643	0.629382
26	2-10	0.816514	0.80237	0.830657	0.872265	0.87271	0.633281
26	2-9	0.819572	0.800076	0.839067	0.884371	0.879195	0.63963
26	2-8	0.82932	0.810398	0.848242	0.899686	0.890297	0.659111
26	2-7	0.840405	0.823012	0.857798	0.908384	0.897881	0.681223
26	2-6	0.846713	0.836774	0.856651	0.912596	0.902325	0.693562
26	2-5	0.843463	0.837538	0.849388	0.91153	0.901697	0.686975
27	2-15	0.814411	0.806193	0.82263	0.854112	0.865069	0.628908
27	2-14	0.81422	0.807722	0.820719	0.857611	0.867229	0.628493
27	2-13	0.813647	0.803517	0.823777	0.861435	0.869251	0.627422
27	2-12	0.814029	0.801988	0.82607	0.864887	0.870427	0.62824
27	2-11	0.817087	0.803135	0.83104	0.869818	0.871752	0.634421
27	2-10	0.816514	0.800459	0.832569	0.87857	0.875957	0.633354
27	2-9	0.825115	0.808104	0.842125	0.893467	0.885167	0.650606
27	2-8	0.8362	0.816896	0.855505	0.904213	0.894147	0.672902
27	2-7	0.845183	0.83104	0.859327	0.910775	0.900447	0.690643
27	2-6	0.846904	0.837156	0.856651	0.912572	0.902427	0.693939
27	2-5	0.837729	0.83448	0.840979	0.907473	0.898332	0.675473
28	2-15	0.814029	0.807722	0.820336	0.857591	0.867211	0.628108
28	2-14	0.81422	0.804664	0.823777	0.861325	0.869255	0.628555
28	2-13	0.814411	0.801988	0.826835	0.86435	0.870108	0.629017
28	2-12	0.815176	0.800459	0.829893	0.868198	0.871048	0.630625
28	2-11	0.815367	0.802752	0.827982	0.874578	0.874068	0.630935
28	2-10	0.820719	0.803517	0.83792	0.886573	0.880628	0.641817
28	2-9	0.827408	0.809633	0.845183	0.900493	0.890656	0.655231
28	2-8	0.841552	0.823394	0.859709	0.908212	0.897982	0.683555
28	2-7	0.84633	0.833716	0.858945	0.912132	0.902293	0.692881
28	2-6	0.842125	0.836391	0.847859	0.910024	0.900656	0.684296
28	2-5	0.832951	0.831422	0.83448	0.900996	0.891715	0.665905
29	2-15	0.814029	0.804664	0.823394	0.861279	0.869316	0.628168
29	2-14	0.81422	0.801223	0.827217	0.864051	0.870025	0.628653
29	2-13	0.813647	0.799694	0.827599	0.867337	0.870947	0.627538
29	2-12	0.815558	0.804281	0.826835	0.871963	0.872762	0.631277
29	2-11	0.818616	0.802752	0.83448	0.880705	0.877227	0.637553
29	2-10	0.823586	0.809633	0.837538	0.894978	0.886251	0.647423
29	2-9	0.833716	0.813073	0.854358	0.904456	0.894578	0.668001
29	2-8	0.84461	0.829893	0.859327	0.91019	0.900373	0.689519
29	2-7	0.845375	0.833333	0.857416	0.911494	0.901978	0.69095
29	2-6	0.8362	0.829511	0.84289	0.904923	0.896719	0.672461
29	2-5	0.823012	0.821101	0.824924	0.892455	0.883087	0.646029
210	2-15	0.81422	0.801223	0.827217	0.863904	0.869984	0.628653
210	2-14	0.812882	0.798547	0.827217	0.866825	0.870808	0.626022
210	2-13	0.814411	0.801606	0.827217	0.870499	0.872172	0.629029
210	2-12	0.817087	0.803899	0.830275	0.877027	0.875193	0.634395
210	2-11	0.821292	0.806575	0.836009	0.88827	0.8817	0.642863
210	2-10	0.826453	0.809251	0.843654	0.900567	0.890758	0.653292
210	2-9	0.838303	0.818807	0.857798	0.908003	0.897895	0.67712
210	2-8	0.844992	0.829893	0.860092	0.911085	0.901733	0.6903
210	2-7	0.840979	0.833333	0.848624	0.908424	0.899795	0.682037
210	2-6	0.83104	0.831804	0.830275	0.897593	0.888876	0.66208
210	2-5	0.814985	0.811162	0.818807	0.8833	0.873936	0.629988
211	2-15	0.812882	0.798547	0.827217	0.866625	0.870878	0.626022
211	2-14	0.81422	0.800459	0.827982	0.869774	0.872106	0.628679
211	2-13	0.814794	0.803899	0.825688	0.874553	0.874178	0.629737
211	2-12	0.819954	0.806575	0.833333	0.882917	0.878766	0.640137
211	2-11	0.824924	0.811544	0.838303	0.89541	0.886607	0.65008
211	2-10	0.832951	0.813456	0.852446	0.904366	0.894597	0.666409
211	2-9	0.841361	0.826453	0.856269	0.909158	0.899679	0.683025
211	2-8	0.842699	0.830657	0.85474	0.910562	0.901561	0.685596
211	2-7	0.834671	0.832951	0.836391	0.90238	0.895073	0.669346
211	2-6	0.81919	0.816514	0.821865	0.888942	0.879095	0.638388
211	2-5	0.807339	0.806957	0.807722	0.87475	0.866582	0.614679
212	2-15	0.813073	0.801223	0.824924	0.869155	0.871678	0.626323
212	2-14	0.813838	0.804281	0.823394	0.872905	0.87322	0.627791
212	2-13	0.817852	0.805046	0.830657	0.879458	0.876721	0.635912
212	2-12	0.819763	0.804664	0.834862	0.889939	0.882887	0.639818
212	2-11	0.826261	0.807339	0.845183	0.90015	0.89065	0.652991
212	2-10	0.836774	0.819572	0.853976	0.906881	0.89709	0.673946
212	2-9	0.841552	0.825688	0.857416	0.909211	0.900074	0.683448
212	2-8	0.837156	0.831422	0.84289	0.906349	0.898028	0.674356
212	2-7	0.826835	0.823777	0.829893	0.894663	0.886688	0.653682
212	2-6	0.8125	0.811544	0.813456	0.879771	0.869579	0.625001
212	2-5	0.80065	0.791667	0.809633	0.867819	0.859887	0.601397
213	2-15	0.812882	0.803899	0.821865	0.871896	0.87278	0.625866
213	2-14	0.818616	0.806957	0.830275	0.876975	0.875489	0.637406
213	2-13	0.820528	0.806193	0.834862	0.884506	0.879622	0.641319
213	2-12	0.823968	0.807339	0.840596	0.895232	0.886798	0.648294
213	2-11	0.832569	0.813456	0.851682	0.903409	0.893826	0.665624
213	2-10	0.836774	0.821101	0.852446	0.907036	0.897805	0.673879
213	2-9	0.838876	0.829128	0.848624	0.90843	0.899768	0.677881
213	2-8	0.83104	0.829511	0.832569	0.899813	0.892684	0.662083
213	2-7	0.818234	0.819572	0.816896	0.886475	0.876927	0.63647
213	2-6	0.802179	0.799312	0.805046	0.870584	0.861397	0.604368
213	2-5	0.800841	0.793196	0.808486	0.865598	0.858176	0.601752
214	2-15	0.817087	0.806575	0.827599	0.875397	0.874741	0.634315
214	2-14	0.819763	0.805428	0.834098	0.881214	0.877557	0.639789
214	2-13	0.821292	0.804281	0.838303	0.890479	0.883789	0.642956
214	2-12	0.823777	0.809251	0.838303	0.898783	0.889837	0.647827
214	2-11	0.834289	0.819954	0.848624	0.905029	0.895718	0.668853
214	2-10	0.838876	0.826453	0.8513	0.907007	0.898219	0.677962
214	2-9	0.834098	0.827982	0.840214	0.904361	0.896552	0.668246
214	2-8	0.823586	0.817661	0.829511	0.89233	0.885048	0.647217
214	2-7	0.810206	0.81078	0.809633	0.877677	0.867988	0.620413
214	2-6	0.79396	0.790902	0.797018	0.863012	0.853327	0.587931
214	2-5	0.799694	0.792431	0.806957	0.865467	0.858148	0.599452
215	2-15	0.818043	0.806193	0.829893	0.878978	0.876484	0.636264
215	2-14	0.821292	0.804664	0.83792	0.885445	0.880439	0.64294
215	2-13	0.823012	0.806575	0.83945	0.894209	0.886005	0.646374
215	2-12	0.830084	0.816896	0.843272	0.901522	0.892143	0.660398
215	2-11	0.8362	0.823777	0.848624	0.905161	0.896331	0.672608
215	2-10	0.836391	0.829511	0.843272	0.906237	0.897854	0.672847
215	2-9	0.829893	0.826835	0.832951	0.898489	0.891777	0.659798
215	2-8	0.818234	0.818043	0.818425	0.884832	0.876806	0.636468
215	2-7	0.797018	0.79396	0.800076	0.867191	0.856711	0.594048
215	2-6	0.792431	0.786315	0.798547	0.85944	0.850467	0.584906
215	2-5	0.799694	0.792431	0.806957	0.865499	0.858145	0.599452

## Sheet: svm6-8
Table S8. The results of tuning parameters on the 6, 7, 8-mer combination embedding of SVM
c	gamma	acc	sn	sp	auc	ap	mcc
2-5	2-15	0.639908	0.669343	0.610474	0.468432	0.462875	0.280303
2-5	2-14	0.639908	0.669343	0.610474	0.468036	0.462559	0.280303
2-5	2-13	0.640099	0.66896	0.611239	0.479556	0.471581	0.280667
2-5	2-12	0.639908	0.667813	0.612003	0.5	0.5	0.280253
2-5	2-11	0.639908	0.667049	0.612768	0.5	0.5	0.28023
2-5	2-10	0.639908	0.665902	0.613914	0.528864	0.556137	0.280195
2-5	2-9	0.652141	0.678517	0.625765	0.674945	0.655433	0.304706
2-5	2-8	0.720566	0.725917	0.715214	0.773532	0.775463	0.441157
2-5	2-7	0.73815	0.732034	0.744266	0.795898	0.802222	0.476335
2-5	2-6	0.76185	0.757263	0.766437	0.820217	0.828142	0.523722
2-5	2-5	0.787271	0.782492	0.792049	0.838557	0.84626	0.574568
2-4	2-15	0.639908	0.669343	0.610474	0.479558	0.471582	0.280303
2-4	2-14	0.639908	0.669343	0.610474	0.489635	0.497246	0.280303
2-4	2-13	0.640099	0.66896	0.611239	0.477605	0.47063	0.280667
2-4	2-12	0.639908	0.667813	0.612003	0.497513	0.498757	0.280253
2-4	2-11	0.639908	0.667049	0.612768	0.547396	0.564386	0.28023
2-4	2-10	0.652905	0.683104	0.622706	0.685981	0.674085	0.30637
2-4	2-9	0.720183	0.728211	0.712156	0.774859	0.778038	0.440424
2-4	2-8	0.738914	0.735092	0.742737	0.796544	0.803486	0.477843
2-4	2-7	0.769878	0.767584	0.772171	0.821845	0.830764	0.539761
2-4	2-6	0.788991	0.78211	0.795872	0.839181	0.848176	0.578036
2-4	2-5	0.801797	0.793578	0.810015	0.850779	0.857863	0.603675
2-3	2-15	0.639908	0.669343	0.610474	0.489482	0.497295	0.280303
2-3	2-14	0.639908	0.669343	0.610474	0.479558	0.471581	0.280303
2-3	2-13	0.640099	0.66896	0.611239	0.512754	0.504524	0.280667
2-3	2-12	0.639908	0.667813	0.612003	0.521066	0.553209	0.280253
2-3	2-11	0.654817	0.686927	0.622706	0.661795	0.648782	0.310274
2-3	2-10	0.719801	0.730505	0.709098	0.773212	0.774383	0.439703
2-3	2-9	0.740443	0.73815	0.742737	0.796933	0.80417	0.480892
2-3	2-8	0.769113	0.769878	0.768349	0.822464	0.831903	0.538227
2-3	2-7	0.791476	0.78555	0.797401	0.839631	0.849432	0.582992
2-3	2-6	0.801988	0.792813	0.811162	0.84955	0.857958	0.604077
2-3	2-5	0.809442	0.793578	0.825306	0.859353	0.864629	0.619196
2-2	2-15	0.639908	0.669343	0.610474	0.479558	0.471582	0.280303
2-2	2-14	0.639908	0.669343	0.610474	0.509753	0.552771	0.280303
2-2	2-13	0.640099	0.66896	0.611239	0.510061	0.552772	0.280667
2-2	2-12	0.656154	0.689602	0.622706	0.722792	0.695325	0.31301
2-2	2-11	0.72133	0.732034	0.710627	0.774456	0.776471	0.442762
2-2	2-10	0.741017	0.738532	0.743502	0.797181	0.804634	0.48204
2-2	2-9	0.768922	0.769495	0.768349	0.82283	0.832532	0.537844
2-2	2-8	0.791667	0.785933	0.797401	0.839453	0.849677	0.583372
2-2	2-7	0.803708	0.794343	0.813073	0.84926	0.858479	0.607522
2-2	2-6	0.811162	0.792813	0.829511	0.856974	0.863921	0.622744
2-2	2-5	0.813456	0.794343	0.832569	0.868263	0.869866	0.62737
2-1	2-15	0.639908	0.669343	0.610474	0.5	0.5	0.280303
2-1	2-14	0.639908	0.669343	0.610474	0.542789	0.566242	0.280303
2-1	2-13	0.657492	0.692278	0.622706	0.635928	0.622035	0.31575
2-1	2-12	0.720757	0.731651	0.709862	0.771871	0.771242	0.441619
2-1	2-11	0.741017	0.738914	0.743119	0.79736	0.805003	0.482038
2-1	2-10	0.768922	0.769495	0.768349	0.822989	0.832861	0.537844
2-1	2-9	0.790711	0.784404	0.797018	0.839242	0.849722	0.581468
2-1	2-8	0.804472	0.797401	0.811544	0.848873	0.858616	0.609006
2-1	2-7	0.811544	0.795872	0.827217	0.855442	0.86336	0.623395
2-1	2-6	0.81422	0.798165	0.830275	0.863426	0.86747	0.628765
2-1	2-5	0.818425	0.797018	0.839832	0.878239	0.875452	0.637435
20	2-15	0.639908	0.669343	0.610474	0.570042	0.569793	0.280303
20	2-14	0.657492	0.693043	0.621942	0.677882	0.651078	0.315784
20	2-13	0.720757	0.732034	0.70948	0.773144	0.775244	0.441626
20	2-12	0.741208	0.739297	0.743119	0.79733	0.804956	0.482419
20	2-11	0.769304	0.769878	0.768731	0.823091	0.833056	0.538609
20	2-10	0.790329	0.784404	0.796254	0.839132	0.849746	0.580698
20	2-9	0.804664	0.799694	0.809633	0.848525	0.858566	0.609357
20	2-8	0.81078	0.798165	0.823394	0.85442	0.863173	0.621758
20	2-7	0.814794	0.799694	0.829893	0.860798	0.866546	0.629874
20	2-6	0.81594	0.796636	0.835245	0.87067	0.870887	0.632352
20	2-5	0.82091	0.803517	0.838303	0.889325	0.882047	0.642208
21	2-15	0.657683	0.693425	0.621942	0.662998	0.658256	0.316176
21	2-14	0.720566	0.732416	0.708716	0.770497	0.766062	0.441255
21	2-13	0.741208	0.739297	0.743119	0.797315	0.80496	0.482419
21	2-12	0.769113	0.769495	0.768731	0.823219	0.833224	0.538226
21	2-11	0.790711	0.784404	0.797018	0.839165	0.849882	0.581468
21	2-10	0.804664	0.800459	0.808869	0.848342	0.858541	0.609349
21	2-9	0.81078	0.801223	0.820336	0.853756	0.863005	0.621673
21	2-8	0.814985	0.801988	0.827982	0.858949	0.865915	0.630182
21	2-7	0.813647	0.798547	0.828746	0.865847	0.868437	0.62758
21	2-6	0.816323	0.799312	0.833333	0.880878	0.876528	0.633012
21	2-5	0.828555	0.812309	0.844801	0.898126	0.889058	0.657457
22	2-15	0.720566	0.732416	0.708716	0.774121	0.776722	0.441255
22	2-14	0.741208	0.739297	0.743119	0.797317	0.804954	0.482419
22	2-13	0.769304	0.769878	0.768731	0.823205	0.833234	0.538609
22	2-12	0.790711	0.784404	0.797018	0.839185	0.849916	0.581468
22	2-11	0.804664	0.800841	0.808486	0.848226	0.858551	0.609345
22	2-10	0.811544	0.803517	0.819572	0.853401	0.862921	0.623169
22	2-9	0.813456	0.80237	0.824541	0.857786	0.865464	0.627065
22	2-8	0.81422	0.801223	0.827217	0.863149	0.867502	0.628653
22	2-7	0.816131	0.800459	0.831804	0.873199	0.87217	0.632574
22	2-6	0.823777	0.807339	0.840214	0.891639	0.88376	0.647904
22	2-5	0.833333	0.818807	0.847859	0.90467	0.89508	0.666948
23	2-15	0.74159	0.739297	0.743884	0.79739	0.804963	0.483186
23	2-14	0.769304	0.769878	0.768731	0.82326	0.833318	0.538609
23	2-13	0.790711	0.784404	0.797018	0.83917	0.849911	0.581468
23	2-12	0.804664	0.800841	0.808486	0.848167	0.858474	0.609345
23	2-11	0.811353	0.803135	0.819572	0.853213	0.862864	0.622791
23	2-10	0.812691	0.80237	0.823012	0.857159	0.865281	0.625516
23	2-9	0.815367	0.803899	0.826835	0.861799	0.867387	0.6309
23	2-8	0.816131	0.804281	0.827982	0.86878	0.870245	0.632441
23	2-7	0.817087	0.799312	0.834862	0.883853	0.878377	0.634575
23	2-6	0.83104	0.813838	0.848242	0.899713	0.890206	0.662472
23	2-5	0.840405	0.827982	0.852829	0.909951	0.89992	0.681021
24	2-15	0.769304	0.769878	0.768731	0.823241	0.833271	0.538609
24	2-14	0.790902	0.784404	0.797401	0.839162	0.849954	0.581853
24	2-13	0.804855	0.801223	0.808486	0.848142	0.858479	0.609726
24	2-12	0.811544	0.803517	0.819572	0.853128	0.862889	0.623169
24	2-11	0.812118	0.80237	0.821865	0.856707	0.865087	0.624354
24	2-10	0.812309	0.80237	0.822248	0.860774	0.867175	0.624741
24	2-9	0.813838	0.804281	0.823394	0.866169	0.869521	0.627791
24	2-8	0.818807	0.802752	0.834862	0.876249	0.874288	0.637944
24	2-7	0.827599	0.810398	0.844801	0.893672	0.885287	0.655587
24	2-6	0.8362	0.821483	0.850917	0.905566	0.896027	0.672692
24	2-5	0.843081	0.83448	0.851682	0.912312	0.902199	0.686264
25	2-15	0.790902	0.784404	0.797401	0.839153	0.849894	0.581853
25	2-14	0.804855	0.801223	0.808486	0.848097	0.858459	0.609726
25	2-13	0.811735	0.803899	0.819572	0.853067	0.862793	0.623548
25	2-12	0.8125	0.80237	0.82263	0.856482	0.864998	0.625128
25	2-11	0.81078	0.801606	0.819954	0.860212	0.867342	0.621664
25	2-10	0.812882	0.801988	0.823777	0.864472	0.869003	0.625913
25	2-9	0.817469	0.806575	0.828364	0.871396	0.871979	0.63509
25	2-8	0.821483	0.80237	0.840596	0.88579	0.87961	0.643437
25	2-7	0.832569	0.815367	0.849771	0.900748	0.891524	0.665532
25	2-6	0.838685	0.826453	0.850917	0.910036	0.900059	0.677573
25	2-5	0.844037	0.83792	0.850153	0.912995	0.903731	0.688125
26	2-15	0.805046	0.801223	0.808869	0.848085	0.858471	0.61011
26	2-14	0.811735	0.803517	0.819954	0.853009	0.862819	0.623555
26	2-13	0.811544	0.801223	0.821865	0.85632	0.864942	0.623221
26	2-12	0.811735	0.803135	0.820336	0.859835	0.86731	0.623563
26	2-11	0.813265	0.802752	0.823777	0.863377	0.868526	0.626668
26	2-10	0.816131	0.805046	0.827217	0.868903	0.870898	0.632418
26	2-9	0.819572	0.805046	0.834098	0.879024	0.875794	0.639414
26	2-8	0.827982	0.811544	0.844419	0.895329	0.886768	0.656318
26	2-7	0.836774	0.820336	0.853211	0.906154	0.896686	0.673912
26	2-6	0.843272	0.833716	0.852829	0.911708	0.901947	0.68667
26	2-5	0.844228	0.840979	0.847477	0.911155	0.903207	0.68847
27	2-15	0.811735	0.803517	0.819954	0.853022	0.862809	0.623555
27	2-14	0.811162	0.801223	0.821101	0.856282	0.865027	0.622447
27	2-13	0.811353	0.803135	0.819572	0.859646	0.867189	0.622791
27	2-12	0.811735	0.80237	0.821101	0.862758	0.86835	0.62358
27	2-11	0.813647	0.804664	0.82263	0.867265	0.870597	0.627395
27	2-10	0.818043	0.806575	0.829511	0.8746	0.873592	0.636253
27	2-9	0.822439	0.80581	0.839067	0.888179	0.881577	0.645235
27	2-8	0.832187	0.813073	0.8513	0.901298	0.892337	0.664859
27	2-7	0.838112	0.82607	0.850153	0.90942	0.899603	0.676419
27	2-6	0.844992	0.838685	0.8513	0.911484	0.902397	0.69004
27	2-5	0.838494	0.836391	0.840596	0.90585	0.898929	0.676994
28	2-15	0.810971	0.801223	0.820719	0.856254	0.865068	0.62206
28	2-14	0.811353	0.803135	0.819572	0.859571	0.867156	0.622791
28	2-13	0.8125	0.803135	0.821865	0.862397	0.86834	0.62511
28	2-12	0.813647	0.804664	0.82263	0.866267	0.87038	0.627395
28	2-11	0.815367	0.803899	0.826835	0.871923	0.872706	0.6309
28	2-10	0.820719	0.808486	0.832951	0.88169	0.877436	0.641629
28	2-9	0.828555	0.812691	0.844419	0.896652	0.887949	0.657441
28	2-8	0.837538	0.824541	0.850535	0.905569	0.896373	0.675305
28	2-7	0.84289	0.831804	0.853976	0.910684	0.901255	0.685948
28	2-6	0.844037	0.842125	0.845948	0.909171	0.901826	0.688078
28	2-5	0.827791	0.827982	0.827599	0.897473	0.890028	0.655581
29	2-15	0.811353	0.803135	0.819572	0.85955	0.867118	0.622791
29	2-14	0.812691	0.802752	0.82263	0.862236	0.868293	0.625506
29	2-13	0.812882	0.803517	0.822248	0.86581	0.870324	0.625874
29	2-12	0.813265	0.801606	0.824924	0.870185	0.872383	0.626699
29	2-11	0.817661	0.807339	0.827982	0.877531	0.875301	0.635456
29	2-10	0.823968	0.809251	0.838685	0.89019	0.88326	0.648217
29	2-9	0.832378	0.818043	0.846713	0.901322	0.892519	0.665029
29	2-8	0.838303	0.828364	0.848242	0.9084	0.898976	0.676739
29	2-7	0.845375	0.83792	0.852829	0.909948	0.90121	0.690826
29	2-6	0.837538	0.836391	0.838685	0.902661	0.896068	0.675078
29	2-5	0.812882	0.81078	0.814985	0.884849	0.876086	0.62577
210	2-15	0.812882	0.80237	0.823394	0.862083	0.868198	0.625903
210	2-14	0.812691	0.803135	0.822248	0.865533	0.870253	0.625497
210	2-13	0.812309	0.79893	0.825688	0.869227	0.872218	0.624841
210	2-12	0.818425	0.81078	0.82607	0.87479	0.874127	0.636925
210	2-11	0.817661	0.806575	0.828746	0.883975	0.879408	0.635477
210	2-10	0.825879	0.811927	0.839832	0.896823	0.888363	0.652012
210	2-9	0.835818	0.822248	0.849388	0.90476	0.896054	0.671884
210	2-8	0.84461	0.83448	0.85474	0.909525	0.900343	0.689362
210	2-7	0.838494	0.834098	0.84289	0.906587	0.899469	0.677014
210	2-6	0.825688	0.824541	0.826835	0.893258	0.886066	0.651378
210	2-5	0.802561	0.797018	0.808104	0.873579	0.863752	0.60516
211	2-15	0.812118	0.803135	0.821101	0.865343	0.870168	0.624336
211	2-14	0.811735	0.798165	0.825306	0.868666	0.872117	0.623701
211	2-13	0.817852	0.808869	0.826835	0.873217	0.873993	0.635806
211	2-12	0.815749	0.805428	0.82607	0.879903	0.87746	0.631633
211	2-11	0.822057	0.810015	0.834098	0.890869	0.883978	0.6443
211	2-10	0.833142	0.819954	0.84633	0.900689	0.892329	0.666516
211	2-9	0.836965	0.825306	0.848624	0.906671	0.897864	0.674113
211	2-8	0.84289	0.834862	0.850917	0.907394	0.899106	0.685868
211	2-7	0.833907	0.829893	0.83792	0.898948	0.892669	0.667835
211	2-6	0.807722	0.803135	0.812309	0.879519	0.869978	0.615469
211	2-5	0.794534	0.791667	0.797401	0.864612	0.854828	0.589077
212	2-15	0.811544	0.798165	0.824924	0.868323	0.871985	0.623312
212	2-14	0.814794	0.804664	0.824924	0.872175	0.87375	0.629716
212	2-13	0.81594	0.809633	0.822248	0.877353	0.876343	0.631931
212	2-12	0.819763	0.810015	0.829511	0.88569	0.880943	0.639648
212	2-11	0.828364	0.816514	0.840214	0.896404	0.88843	0.656912
212	2-10	0.83448	0.823777	0.845183	0.903101	0.895353	0.669114
212	2-9	0.842317	0.83448	0.850153	0.907159	0.898339	0.684717
212	2-8	0.835436	0.829511	0.841361	0.903269	0.896256	0.670919
212	2-7	0.823203	0.817661	0.828746	0.889825	0.882492	0.646446
212	2-6	0.799694	0.794343	0.805046	0.867594	0.856057	0.599423
212	2-5	0.792813	0.78708	0.798547	0.857989	0.847674	0.585665
213	2-15	0.814411	0.804281	0.824541	0.871446	0.873496	0.628952
213	2-14	0.814029	0.806957	0.821101	0.87569	0.875877	0.628121
213	2-13	0.816896	0.811162	0.82263	0.882031	0.879186	0.633834
213	2-12	0.823394	0.811927	0.834862	0.891044	0.884665	0.646959
213	2-11	0.830849	0.81919	0.842508	0.899145	0.891737	0.661877
213	2-10	0.834671	0.824159	0.845183	0.904788	0.896274	0.66949
213	2-9	0.83792	0.828746	0.847095	0.904305	0.896758	0.675955
213	2-8	0.830084	0.823394	0.836774	0.895776	0.889372	0.660227
213	2-7	0.803708	0.796254	0.811162	0.876097	0.866903	0.607483
213	2-6	0.787844	0.783257	0.792431	0.857711	0.845334	0.575712
213	2-5	0.790902	0.786315	0.795489	0.857711	0.847432	0.581829
214	2-15	0.814411	0.807722	0.821101	0.874677	0.875516	0.628879
214	2-14	0.815749	0.811927	0.819572	0.879481	0.878306	0.631517
214	2-13	0.822439	0.81422	0.830657	0.886057	0.881354	0.644965
214	2-12	0.826835	0.814602	0.839067	0.894879	0.887566	0.653865
214	2-11	0.83276	0.82263	0.84289	0.900679	0.893259	0.665657
214	2-10	0.835436	0.828364	0.842508	0.903963	0.89576	0.670939
214	2-9	0.833333	0.826835	0.839832	0.900031	0.893032	0.666723
214	2-8	0.818234	0.811162	0.825306	0.886871	0.879782	0.636532
214	2-7	0.793196	0.79052	0.795872	0.862812	0.851035	0.5864
214	2-6	0.782301	0.775612	0.788991	0.850725	0.837944	0.564653
214	2-5	0.790711	0.786315	0.795107	0.85762	0.847525	0.581444
215	2-15	0.81594	0.811927	0.819954	0.877699	0.877488	0.631901
215	2-14	0.818998	0.813073	0.824924	0.882738	0.880379	0.638042
215	2-13	0.821483	0.812309	0.830657	0.889736	0.883951	0.643075
215	2-12	0.826644	0.816896	0.836391	0.896855	0.889829	0.653412
215	2-11	0.830466	0.820719	0.840214	0.901856	0.893931	0.661058
215	2-10	0.835245	0.826453	0.844037	0.901557	0.893932	0.670593
215	2-9	0.824541	0.816514	0.832569	0.893174	0.887019	0.649166
215	2-8	0.801988	0.797018	0.806957	0.873531	0.864651	0.604005
215	2-7	0.786315	0.781346	0.791284	0.852827	0.839789	0.572658
215	2-6	0.782492	0.772936	0.792049	0.849658	0.837341	0.565088
215	2-5	0.790711	0.786315	0.795107	0.85765	0.847557	0.581444

## Sheet: svm3-8
Table S9. The results of tuning parameters on the 3,4, 5, 6,7,8-mer combination embedding of SVM
c	gamma	acc	sn	sp	auc	ap	mcc
2-5	2-15	0.636086	0.680428	0.591743	0.479197	0.471318	0.273248
2-5	2-14	0.636086	0.680046	0.592125	0.479195	0.471314	0.273229
2-5	2-13	0.636277	0.679664	0.59289	0.470996	0.492379	0.273585
2-5	2-12	0.636659	0.679281	0.594037	0.5	0.5	0.274317
2-5	2-11	0.637424	0.678135	0.596713	0.569806	0.575953	0.275763
2-5	2-10	0.690176	0.743502	0.63685	0.69675	0.71185	0.382533
2-5	2-9	0.729167	0.743119	0.715214	0.782582	0.787206	0.458512
2-5	2-8	0.746369	0.748471	0.744266	0.804537	0.812737	0.492741
2-5	2-7	0.773127	0.776758	0.769495	0.827359	0.836881	0.546268
2-5	2-6	0.791858	0.789373	0.794343	0.842349	0.851352	0.583723
2-5	2-5	0.801606	0.798547	0.804664	0.856962	0.861827	0.603222
2-4	2-15	0.636086	0.680428	0.591743	0.489562	0.497228	0.273248
2-4	2-14	0.636086	0.680046	0.592125	0.499809	0.499904	0.273229
2-4	2-13	0.636277	0.679664	0.59289	0.500027	0.483849	0.273585
2-4	2-12	0.636659	0.679281	0.594037	0.570873	0.584363	0.274317
2-4	2-11	0.690176	0.754205	0.626147	0.723852	0.697465	0.383509
2-4	2-10	0.729167	0.746177	0.712156	0.783789	0.788188	0.458599
2-4	2-9	0.749809	0.754205	0.745413	0.805545	0.814295	0.499637
2-4	2-8	0.775803	0.779052	0.772554	0.828458	0.838773	0.551617
2-4	2-7	0.794151	0.789373	0.79893	0.842412	0.852635	0.58833
2-4	2-6	0.804664	0.796254	0.813073	0.852846	0.860845	0.609413
2-4	2-5	0.809824	0.796254	0.823394	0.868664	0.870111	0.619877
2-3	2-15	0.636086	0.680428	0.591743	0.489562	0.497228	0.273248
2-3	2-14	0.636086	0.680046	0.592125	0.510438	0.553273	0.273229
2-3	2-13	0.636277	0.679664	0.59289	0.551414	0.58286	0.273585
2-3	2-12	0.691323	0.757645	0.625	0.731716	0.723103	0.386057
2-3	2-11	0.72802	0.745413	0.710627	0.780566	0.781929	0.456316
2-3	2-10	0.750382	0.756116	0.744648	0.805893	0.814884	0.500797
2-3	2-9	0.778096	0.78211	0.774083	0.829014	0.839896	0.556211
2-3	2-8	0.796063	0.791284	0.800841	0.842667	0.853572	0.592152
2-3	2-7	0.804855	0.795872	0.813838	0.851265	0.8606	0.609808
2-3	2-6	0.810589	0.790902	0.830275	0.861722	0.867088	0.621659
2-3	2-5	0.815558	0.792431	0.838685	0.880555	0.877176	0.631792
2-2	2-15	0.636086	0.680428	0.591743	0.5	0.5	0.273248
2-2	2-14	0.636086	0.680046	0.592125	0.590194	0.63461	0.273229
2-2	2-13	0.691131	0.75841	0.623853	0.693072	0.67694	0.385771
2-2	2-12	0.728211	0.745795	0.710627	0.782836	0.786738	0.456705
2-2	2-11	0.751529	0.757645	0.745413	0.806249	0.815473	0.503096
2-2	2-10	0.77867	0.783257	0.774083	0.829347	0.840494	0.557363
2-2	2-9	0.797592	0.792049	0.803135	0.842592	0.853896	0.59522
2-2	2-8	0.806575	0.798165	0.814985	0.850559	0.860747	0.613237
2-2	2-7	0.811353	0.794343	0.828364	0.858154	0.865769	0.623067
2-2	2-6	0.813838	0.789373	0.838303	0.872694	0.87271	0.628429
2-2	2-5	0.82263	0.80237	0.84289	0.891082	0.883666	0.64579
2-1	2-15	0.636086	0.680428	0.591743	0.576568	0.583167	0.273248
2-1	2-14	0.692469	0.76185	0.623089	0.73353	0.727406	0.388699
2-1	2-13	0.728211	0.745795	0.710627	0.782299	0.787335	0.456705
2-1	2-12	0.752102	0.758792	0.745413	0.806485	0.815803	0.50425
2-1	2-11	0.778861	0.784021	0.7737	0.829418	0.840736	0.557751
2-1	2-10	0.797592	0.791667	0.803517	0.84237	0.853887	0.595225
2-1	2-9	0.808295	0.801988	0.814602	0.850098	0.860828	0.616639
2-1	2-8	0.812309	0.796254	0.828364	0.856488	0.865373	0.62494
2-1	2-7	0.81594	0.795107	0.836774	0.866013	0.869586	0.63243
2-1	2-6	0.818616	0.795872	0.841361	0.8845	0.879305	0.637893
2-1	2-5	0.82932	0.810398	0.848242	0.89953	0.889813	0.659111
20	2-15	0.692852	0.762232	0.623471	0.750736	0.744975	0.389471
20	2-14	0.728211	0.745031	0.711391	0.783002	0.786782	0.45668
20	2-13	0.752294	0.758792	0.745795	0.806562	0.815921	0.50463
20	2-12	0.779052	0.784021	0.774083	0.829523	0.840923	0.558132
20	2-11	0.797974	0.792431	0.803517	0.84232	0.85395	0.595985
20	2-10	0.807913	0.801223	0.814602	0.849749	0.860875	0.615881
20	2-9	0.811353	0.797401	0.825306	0.855403	0.864965	0.622949
20	2-8	0.816131	0.79893	0.833333	0.86243	0.868404	0.632638
20	2-7	0.817469	0.796636	0.838303	0.87581	0.874559	0.635491
20	2-6	0.825688	0.807722	0.843654	0.894585	0.885645	0.651797
20	2-5	0.832378	0.816131	0.848624	0.905203	0.894689	0.665107
21	2-15	0.728402	0.745413	0.711391	0.782358	0.785782	0.457069
21	2-14	0.751911	0.758792	0.745031	0.806665	0.816078	0.50387
21	2-13	0.779243	0.784404	0.774083	0.829601	0.841034	0.558516
21	2-12	0.798165	0.792813	0.803517	0.842337	0.853981	0.596364
21	2-11	0.807531	0.801606	0.813456	0.849462	0.860742	0.615104
21	2-10	0.814411	0.803517	0.825306	0.854736	0.864821	0.628972
21	2-9	0.815176	0.801223	0.829128	0.86032	0.867632	0.630597
21	2-8	0.81594	0.799312	0.832569	0.869196	0.871181	0.63223
21	2-7	0.819763	0.801223	0.838303	0.887682	0.880869	0.639966
21	2-6	0.831231	0.813838	0.848624	0.901777	0.891907	0.662863
21	2-5	0.840596	0.829893	0.8513	0.910327	0.899497	0.681349
22	2-15	0.751911	0.758792	0.745031	0.806662	0.816064	0.50387
22	2-14	0.779625	0.784786	0.774465	0.829628	0.841078	0.559281
22	2-13	0.798356	0.792813	0.803899	0.842295	0.853967	0.596749
22	2-12	0.807339	0.801606	0.813073	0.849376	0.860784	0.614719
22	2-11	0.814602	0.805046	0.824159	0.854282	0.864714	0.62932
22	2-10	0.814794	0.803899	0.825688	0.85889	0.867238	0.629737
22	2-9	0.816323	0.803135	0.829511	0.865631	0.869878	0.632865
22	2-8	0.816514	0.798547	0.83448	0.878977	0.87605	0.633437
22	2-7	0.825879	0.807339	0.844419	0.896484	0.886787	0.652207
22	2-6	0.836391	0.821101	0.851682	0.907319	0.896997	0.673098
22	2-5	0.84461	0.834862	0.854358	0.913866	0.90297	0.689351
23	2-15	0.780008	0.784786	0.775229	0.82964	0.841113	0.560041
23	2-14	0.798356	0.792431	0.804281	0.842314	0.854006	0.596754
23	2-13	0.807339	0.801988	0.812691	0.849307	0.860768	0.614714
23	2-12	0.814029	0.805046	0.823012	0.853996	0.864481	0.628159
23	2-11	0.814411	0.804281	0.824541	0.858169	0.867062	0.628952
23	2-10	0.814985	0.803517	0.826453	0.863488	0.869353	0.630135
23	2-9	0.816705	0.802752	0.830657	0.872316	0.872902	0.633657
23	2-8	0.822439	0.801606	0.843272	0.88997	0.882645	0.645438
23	2-7	0.834289	0.816131	0.852446	0.903422	0.893072	0.669019
23	2-6	0.841743	0.828746	0.85474	0.912139	0.901301	0.683717
23	2-5	0.84633	0.839067	0.853593	0.915432	0.905336	0.692734
24	2-15	0.798356	0.792431	0.804281	0.842287	0.854002	0.596754
24	2-14	0.807722	0.80237	0.813073	0.849271	0.86074	0.615479
24	2-13	0.81422	0.806193	0.822248	0.853835	0.864443	0.628521
24	2-12	0.813456	0.804281	0.82263	0.857644	0.866912	0.627017
24	2-11	0.815749	0.80581	0.825688	0.862288	0.869074	0.631623
24	2-10	0.815749	0.803135	0.828364	0.868805	0.871589	0.6317
24	2-9	0.818425	0.800459	0.836391	0.882002	0.878019	0.637262
24	2-8	0.829511	0.808104	0.850917	0.898254	0.88861	0.659626
24	2-7	0.840214	0.825306	0.855122	0.909024	0.898508	0.680731
24	2-6	0.846521	0.839067	0.853976	0.914715	0.903852	0.69312
24	2-5	0.846521	0.845566	0.847477	0.915538	0.90629	0.693044
25	2-15	0.807722	0.802752	0.812691	0.849263	0.860753	0.615474
25	2-14	0.81422	0.806575	0.821865	0.853794	0.86444	0.628514
25	2-13	0.814029	0.806575	0.821483	0.85733	0.866798	0.628128
25	2-12	0.815367	0.804281	0.826453	0.861398	0.868845	0.630889
25	2-11	0.816514	0.805428	0.827599	0.866564	0.870907	0.633183
25	2-10	0.818616	0.803135	0.834098	0.875749	0.875052	0.637538
25	2-9	0.823203	0.802752	0.843654	0.891874	0.884074	0.646948
25	2-8	0.835245	0.817278	0.853211	0.904575	0.894507	0.670923
25	2-7	0.84461	0.832187	0.857034	0.912995	0.902445	0.689433
25	2-6	0.847477	0.840214	0.85474	0.915481	0.905562	0.695027
25	2-5	0.841361	0.839832	0.84289	0.913115	0.904628	0.682725
26	2-15	0.81422	0.806575	0.821865	0.853737	0.864425	0.628514
26	2-14	0.814411	0.807339	0.821483	0.857121	0.866639	0.628886
26	2-13	0.813647	0.804281	0.823012	0.860928	0.868616	0.627404
26	2-12	0.815176	0.80237	0.827982	0.865328	0.870632	0.630559
26	2-11	0.81594	0.803899	0.827982	0.871869	0.873384	0.632064
26	2-10	0.821292	0.804281	0.838303	0.884699	0.879995	0.642956
26	2-9	0.829702	0.809251	0.850153	0.899918	0.890399	0.659956
26	2-8	0.840023	0.824924	0.855122	0.909905	0.899699	0.680356
26	2-7	0.848815	0.839832	0.857798	0.914611	0.904353	0.697743
26	2-6	0.848624	0.845948	0.8513	0.914658	0.905711	0.697258
26	2-5	0.84117	0.840214	0.842125	0.907939	0.899275	0.682341
27	2-15	0.814985	0.808486	0.821483	0.857017	0.866592	0.630023
27	2-14	0.813647	0.804664	0.82263	0.860702	0.868579	0.627395
27	2-13	0.814794	0.802752	0.826835	0.864601	0.870463	0.62977
27	2-12	0.815558	0.803899	0.827217	0.869877	0.87258	0.631288
27	2-11	0.820719	0.806575	0.834862	0.879324	0.877215	0.641694
27	2-10	0.824732	0.803517	0.845948	0.894444	0.886325	0.65005
27	2-9	0.836583	0.819954	0.853211	0.905486	0.895906	0.673538
27	2-8	0.844801	0.83448	0.855122	0.912808	0.902728	0.689749
27	2-7	0.848624	0.83945	0.857798	0.915311	0.905725	0.697365
27	2-6	0.844037	0.841361	0.846713	0.910786	0.902459	0.688083
27	2-5	0.832378	0.831804	0.832951	0.900032	0.889792	0.664756
28	2-15	0.813838	0.804281	0.823394	0.860546	0.868564	0.627791
28	2-14	0.813838	0.801223	0.826453	0.864068	0.870078	0.627876
28	2-13	0.815558	0.803135	0.827982	0.868625	0.87245	0.631311
28	2-12	0.82091	0.807339	0.83448	0.875314	0.875275	0.642056
28	2-11	0.82263	0.805428	0.839832	0.887559	0.882218	0.645642
28	2-10	0.832187	0.813073	0.8513	0.901936	0.892518	0.664859
28	2-9	0.841934	0.826835	0.857034	0.909992	0.899917	0.684181
28	2-8	0.849388	0.839067	0.859709	0.914373	0.904779	0.698926
28	2-7	0.847477	0.843272	0.851682	0.913557	0.905237	0.694979
28	2-6	0.836774	0.836774	0.836774	0.904604	0.896455	0.673547
28	2-5	0.82091	0.815367	0.826453	0.889534	0.879833	0.641859
29	2-15	0.814029	0.801606	0.826453	0.863839	0.869978	0.628252
29	2-14	0.814985	0.800459	0.829511	0.86779	0.872111	0.630235
29	2-13	0.816896	0.804281	0.829511	0.872654	0.874081	0.633994
29	2-12	0.823203	0.809251	0.837156	0.882224	0.879074	0.646659
29	2-11	0.829128	0.81422	0.844037	0.896696	0.888456	0.65855
29	2-10	0.83792	0.821483	0.854358	0.906313	0.896769	0.676206
29	2-9	0.845757	0.832951	0.858563	0.912503	0.902815	0.691741
29	2-8	0.849197	0.840214	0.85818	0.914743	0.905587	0.698507
29	2-7	0.841361	0.837538	0.845183	0.90901	0.901443	0.682742
29	2-6	0.822439	0.821101	0.823777	0.894855	0.885885	0.64488
29	2-5	0.814029	0.811544	0.816514	0.881652	0.873159	0.628066
210	2-15	0.815176	0.801606	0.828746	0.867282	0.871923	0.630584
210	2-14	0.816896	0.803517	0.830275	0.871274	0.873661	0.634019
210	2-13	0.820145	0.808486	0.831804	0.878652	0.877095	0.640465
210	2-12	0.824159	0.809633	0.838685	0.890532	0.88449	0.648592
210	2-11	0.833333	0.816514	0.850153	0.903083	0.893812	0.667044
210	2-10	0.842125	0.82607	0.85818	0.909805	0.90023	0.684604
210	2-9	0.846904	0.833333	0.860474	0.913757	0.904558	0.694063
210	2-8	0.84461	0.837538	0.851682	0.912053	0.903971	0.689289
210	2-7	0.832187	0.829893	0.83448	0.901455	0.894023	0.66438
210	2-6	0.813265	0.81078	0.815749	0.884452	0.875233	0.626537
210	2-5	0.807531	0.803517	0.811544	0.87664	0.868607	0.615081
211	2-15	0.815176	0.801606	0.828746	0.870323	0.87342	0.630584
211	2-14	0.819572	0.808486	0.830657	0.876483	0.876732	0.639301
211	2-13	0.822821	0.809633	0.836009	0.885278	0.881619	0.645867
211	2-12	0.830275	0.811927	0.848624	0.898182	0.89006	0.660996
211	2-11	0.840214	0.824159	0.856269	0.906534	0.89711	0.680779
211	2-10	0.844037	0.829511	0.858563	0.911799	0.902577	0.688364
211	2-9	0.848242	0.839067	0.857416	0.91313	0.904616	0.6966
211	2-8	0.836583	0.830275	0.84289	0.906383	0.899397	0.673219
211	2-7	0.821292	0.819954	0.82263	0.890426	0.882686	0.642586
211	2-6	0.810206	0.807339	0.813073	0.876999	0.868878	0.620423
211	2-5	0.808486	0.805046	0.811927	0.876065	0.868183	0.616987
212	2-15	0.818425	0.806193	0.830657	0.875127	0.876209	0.637041
212	2-14	0.82091	0.807339	0.83448	0.882009	0.879789	0.642056
212	2-13	0.828555	0.813073	0.844037	0.892743	0.886659	0.657425
212	2-12	0.835245	0.818807	0.851682	0.903241	0.894005	0.670852
212	2-11	0.840214	0.826453	0.853976	0.908884	0.899673	0.680686
212	2-10	0.844801	0.832951	0.856651	0.912604	0.903632	0.689796
212	2-9	0.84117	0.834862	0.847477	0.909394	0.901733	0.682394
212	2-8	0.828364	0.826453	0.830275	0.897819	0.890614	0.656733
212	2-7	0.813838	0.809633	0.818043	0.8802	0.871859	0.627698
212	2-6	0.802943	0.799312	0.806575	0.87147	0.863338	0.605903
212	2-5	0.808486	0.805046	0.811927	0.876074	0.86832	0.616987
213	2-15	0.817469	0.805046	0.829893	0.87964	0.878546	0.635135
213	2-14	0.824732	0.809251	0.840214	0.888157	0.883973	0.649776
213	2-13	0.830849	0.815749	0.845948	0.898555	0.890491	0.661999
213	2-12	0.835436	0.820719	0.850153	0.905748	0.896846	0.671162
213	2-11	0.840979	0.827217	0.85474	0.910529	0.901517	0.682216
213	2-10	0.843272	0.83448	0.852064	0.910324	0.901828	0.686651
213	2-9	0.831613	0.825306	0.83792	0.902721	0.896526	0.663279
213	2-8	0.818616	0.818425	0.818807	0.88755	0.880121	0.637232
213	2-7	0.805619	0.799694	0.811544	0.872563	0.864957	0.611281
213	2-6	0.803708	0.800459	0.806957	0.870277	0.862395	0.607429
213	2-5	0.808486	0.805046	0.811927	0.876064	0.868367	0.616987
214	2-15	0.82435	0.807722	0.840979	0.88469	0.882156	0.649059
214	2-14	0.828364	0.812691	0.844037	0.89325	0.887151	0.657051
214	2-13	0.83276	0.820336	0.845183	0.902711	0.894223	0.665725
214	2-12	0.839832	0.826453	0.853211	0.907287	0.898268	0.679907
214	2-11	0.840023	0.828364	0.851682	0.909782	0.900977	0.680231
214	2-10	0.835818	0.829893	0.841743	0.905853	0.898852	0.671683
214	2-9	0.821483	0.819572	0.823394	0.893567	0.887259	0.642971
214	2-8	0.812309	0.808869	0.815749	0.87693	0.868226	0.624633
214	2-7	0.801797	0.795107	0.808486	0.867042	0.858284	0.603647
214	2-6	0.803135	0.801223	0.805046	0.870087	0.862381	0.606274
214	2-5	0.808486	0.805046	0.811927	0.876126	0.868131	0.616987
215	2-15	0.826453	0.812309	0.840596	0.889005	0.885105	0.653167
215	2-14	0.829128	0.818043	0.840214	0.898005	0.890693	0.658419
215	2-13	0.832951	0.81919	0.846713	0.903837	0.895099	0.666154
215	2-12	0.83945	0.82607	0.852829	0.907992	0.898848	0.679142
215	2-11	0.837538	0.828746	0.84633	0.906296	0.898066	0.675181
215	2-10	0.828173	0.824159	0.832187	0.898302	0.892424	0.656367
215	2-9	0.815558	0.815367	0.815749	0.884	0.876444	0.631116
215	2-8	0.802179	0.799694	0.804664	0.868041	0.859823	0.604365
215	2-7	0.802561	0.794343	0.81078	0.86541	0.856644	0.605204
215	2-6	0.803135	0.801223	0.805046	0.870153	0.862397	0.606274
215	2-5	0.808486	0.805046	0.811927	0.876126	0.868286	0.616987

## Sheet: cnn-3
Table S10. The results of tuning parameters on the 3-mer embedding of CNN
lr	epoch	acc	sn	sp	auc	ap	mcc
10-4	100	0.721139	0.742737	0.699541	0.773132	0.768919	0.442691
10-4	150	0.751147	0.788991	0.713303	0.815709	0.821864	0.503739
10-4	200	0.732416	0.84633	0.618502	0.813536	0.81654	0.477386
10-4	250	0.767393	0.79893	0.735856	0.822116	0.828481	0.535853
10-4	300	0.757836	0.816131	0.699541	0.825609	0.830492	0.519214
5´10-4	100	0.764335	0.816514	0.712156	0.827686	0.830946	0.531572
5´10-4	150	0.777332	0.811544	0.743119	0.839179	0.842871	0.555967
5´10-4	200	0.786888	0.804664	0.769113	0.839093	0.845101	0.57414
5´10-4	250	0.789755	0.785933	0.793578	0.841645	0.84693	0.579528
5´10-4	300	0.787271	0.801223	0.773318	0.841953	0.847518	0.574765
10-3	100	0.790711	0.792431	0.788991	0.840322	0.847715	0.581425
10-3	150	0.786506	0.804281	0.768731	0.842769	0.84759	0.573375
10-3	200	0.79396	0.786697	0.801223	0.84641	0.850604	0.587983
10-3	250	0.793196	0.779817	0.806575	0.847156	0.849922	0.586601
10-3	300	0.797209	0.788991	0.805428	0.848255	0.851058	0.594499
5´10-3	100	0.798165	0.775229	0.821101	0.852135	0.853193	0.596959
5´10-3	150	0.798165	0.801223	0.795107	0.856903	0.854858	0.596341
5´10-3	200	0.799503	0.777523	0.821483	0.855539	0.85559	0.599586
5´10-3	250	0.795489	0.769495	0.821483	0.85636	0.853187	0.591779
5´10-3	300	0.793387	0.816896	0.769878	0.86178	0.85727	0.587423
10-2	100	0.788609	0.788226	0.788991	0.853583	0.850527	0.577217
10-2	150	0.78708	0.743502	0.830657	0.849176	0.844337	0.576352
10-2	200	0.795298	0.824159	0.766437	0.865357	0.859616	0.591583
10-2	250	0.795489	0.784786	0.806193	0.859197	0.853446	0.591114
10-2	300	0.804281	0.804281	0.804281	0.867476	0.862489	0.608563
5´10-2	100	0.810206	0.78555	0.834862	0.877465	0.867181	0.621169
5´10-2	150	0.807913	0.777141	0.838685	0.882649	0.875502	0.616995
5´10-2	200	0.811162	0.777523	0.844801	0.885506	0.874231	0.623737
5´10-2	250	0.809824	0.774465	0.845183	0.880613	0.871531	0.621204
5´10-2	300	0.758028	0.666667	0.849388	0.86749	0.857177	0.524892

[truncated: 44 more sheets: cnn-4, cnn-5, cnn-6, cnn-7, cnn-8, cnn4-6, cnn6-8, cnn3-8, c4.5-3, c4.5-4, c4.5-5, c4.5-6, c4.5-7, c4.5-8, c4.54-6, c4.56-8, c4.53-8, svm-3-10times, svm-4-10times, svm-5-10times …]
